# Supplementary material for: Metal-Free Aziridination of Unactivated Olefins via Transient N-Pyridinium Iminoiodinanes
Source: JACS Au. 2024 Oct 10;4(11):4187–93. doi: 10.1021/jacsau.4c00556 (PMC11600189; doi:10.1021/jacsau.4c00556)
Supplement: Supplementary file 2 — au4c00556_si_002.cif [file au4c00556_si_002.cif]

data_5e
_audit_creation_date               2024-04-08
_audit_creation_method
;
Olex2 1.5
(compiled 2024.02.16 svn.r378c4104 for OlexSys, GUI svn.r6928)
;
_shelx_SHELXL_version_number       '2018/3'
_audit_contact_author_address      ?
_audit_contact_author_email        ?
_audit_contact_author_name         ''
_audit_contact_author_phone        ?
_publ_contact_author_id_orcid      ?
_publ_section_references
;
Dolomanov, O.V., Bourhis, L.J., Gildea, R.J, Howard, J.A.K. & Puschmann, H.
 (2009), J. Appl. Cryst. 42, 339-341.

Sheldrick, G.M. (2015). Acta Cryst. C71, 3-8.
;
_chemical_name_common              ?
_chemical_name_systematic          5e
_chemical_formula_moiety           'C H F3 O3 S, C F3 O3 S, 2(C12 H15 N2)'
_chemical_formula_sum              'C26 H31 F6 N4 O6 S2'
_chemical_formula_weight           673.67
_chemical_melting_point            ?
loop_
  _atom_type_symbol
  _atom_type_description
  _atom_type_scat_dispersion_real
  _atom_type_scat_dispersion_imag
  _atom_type_scat_source
 'C' 'C' 0.0181 0.0091 'International Tables Vol C Tables 4.2.6.8 and 6.1.1.4'
 'H' 'H' 0.0000 0.0000 'International Tables Vol C Tables 4.2.6.8 and 6.1.1.4'
 'F' 'F' 0.0727 0.0534 'International Tables Vol C Tables 4.2.6.8 and 6.1.1.4'
 'N' 'N' 0.0311 0.0180 'International Tables Vol C Tables 4.2.6.8 and 6.1.1.4'
 'O' 'O' 0.0492 0.0322 'International Tables Vol C Tables 4.2.6.8 and 6.1.1.4'
 'S' 'S' 0.3331 0.5567 'International Tables Vol C Tables 4.2.6.8 and 6.1.1.4'

_shelx_space_group_comment
;
The symmetry employed for this shelxl refinement is uniquely defined
by the following loop, which should always be used as a source of
symmetry information in preference to the above space-group names.
They are only intended as comments.
;
_space_group_crystal_system        'triclinic'
_space_group_IT_number             2
_space_group_name_H-M_alt          'P -1'
_space_group_name_Hall             '-P 1'
loop_
  _space_group_symop_operation_xyz
 'x, y, z'
 '-x, -y, -z'

_cell_length_a                     9.6843(14)
_cell_length_b                     9.8708(12)
_cell_length_c                     15.803(3)
_cell_angle_alpha                  78.838(13)
_cell_angle_beta                   79.728(15)
_cell_angle_gamma                  85.277(11)
_cell_volume                       1456.5(4)
_cell_formula_units_Z              2
_cell_measurement_reflns_used      1418
_cell_measurement_temperature      100.00(10)
_cell_measurement_theta_max        54.3140
_cell_measurement_theta_min        2.8950
_shelx_estimated_absorpt_T_max     ?
_shelx_estimated_absorpt_T_min     ?
_exptl_absorpt_coefficient_mu      2.444
_exptl_absorpt_correction_T_max    1.00000
_exptl_absorpt_correction_T_min    0.65844
_exptl_absorpt_correction_type     multi-scan
_exptl_absorpt_process_details
;
CrysAlisPro 1.171.43.107a (Rigaku Oxford Diffraction, 2024)
Empirical absorption correction using spherical harmonics,
implemented in SCALE3 ABSPACK scaling algorithm.
;
_exptl_absorpt_special_details     ?
_exptl_crystal_colour              'clear yellowish white'
_exptl_crystal_colour_lustre       clear
_exptl_crystal_colour_modifier     yellowish
_exptl_crystal_colour_primary      white
_exptl_crystal_density_diffrn      1.536
_exptl_crystal_density_meas        ?
_exptl_crystal_density_method      ?
_exptl_crystal_description         block
_exptl_crystal_F_000               698
_exptl_crystal_recrystallization_method  'slow evaporation from DCM'
_exptl_crystal_size_max            0.2
_exptl_crystal_size_mid            0.1
_exptl_crystal_size_min            0.1
_exptl_transmission_factor_max     ?
_exptl_transmission_factor_min     ?
_diffrn_reflns_av_R_equivalents    0.2054
_diffrn_reflns_av_unetI/netI       0.2899
_diffrn_reflns_Laue_measured_fraction_full  0.925
_diffrn_reflns_Laue_measured_fraction_max  0.925
_diffrn_reflns_limit_h_max         11
_diffrn_reflns_limit_h_min         -8
_diffrn_reflns_limit_k_max         11
_diffrn_reflns_limit_k_min         -11
_diffrn_reflns_limit_l_max         17
_diffrn_reflns_limit_l_min         -17
_diffrn_reflns_number              10259
_diffrn_reflns_point_group_measured_fraction_full  0.925
_diffrn_reflns_point_group_measured_fraction_max  0.925
_diffrn_reflns_theta_full          63.407
_diffrn_reflns_theta_max           63.407
_diffrn_reflns_theta_min           2.890
_diffrn_ambient_environment        N~2~
_diffrn_ambient_temperature        100.00(10)
_diffrn_detector                   'Hybrid Pixel Array Detector'
_diffrn_detector_area_resol_mean   10.0000
_diffrn_detector_type              HyPix
_diffrn_measured_fraction_theta_full  0.925
_diffrn_measured_fraction_theta_max  0.925
_diffrn_measurement_details
;
List of Runs (angles in degrees, time in seconds):

  # Type    Start    End  Width  t~exp~   \w     \q     \k     \f   Frames
--------------------------------------------------------------------------
  1  \w     91.00 124.00   0.50   21.00    --   78.62-143.00 -38.00   66
  2  \w     88.00 145.00   0.50   21.00    --   78.62 143.00  16.00  114
  3  \w     52.00 114.00   0.50   21.00    --   78.62-128.00 131.00  124
  4  \w     97.00 123.00   0.50   21.00    --   78.62 128.00-154.00   52
  5  \w   -130.00-105.00   0.50   21.00    --  -78.93-143.00 -38.00   50
  6  \w    -88.00 -44.00   0.50   21.00    --  -78.93 128.00-154.00   88
  7  \w    -99.00 -56.00   0.50   21.00    --  -78.93 143.00  16.00   86
  8  \w   -108.00 -78.00   0.50   21.00    --  -78.93-128.00 131.00   60
  9  \w    -16.00  23.00   0.50   20.00    --   -0.16 -77.00 120.00   78
 10  \w    -15.00  38.00   0.50   20.00    --   -0.16  57.00 150.00  106
 11  \w    -22.00  16.00   0.50   20.00    --   -0.16  77.00-120.00   76
 12  \w    -16.00  23.00   0.50   20.00    --   -0.16 -77.00   0.00   78
 13  \w      7.00  65.00   0.50   21.00    --   78.62 -57.00 120.00  116
 14  \w     95.00 148.00   0.50   21.00    --   78.62 125.00 -30.00  106
 15  \w    -61.00 -10.00   0.50   21.00    --  -78.93  77.00  30.00  102
 16  \w   -147.00-103.00   0.50   21.00    --  -78.93 -57.00-120.00   88
 17  \w   -151.00-103.00   0.50   21.00    --  -78.93 -57.00 -30.00   96
 18  \w    -36.00  -7.00   0.50   21.00    --  -78.93  57.00-150.00   58
 19  \w    -67.00 -41.00   0.50   21.00    --  -78.93  57.00-150.00   52
 20  \w   -101.00 -65.00   0.50   21.00    --  -78.93  77.00  30.00   72
 21  \w   -150.00-103.00   0.50   21.00    --  -78.93 -57.00 -60.00   94
 22  \w   -149.00-104.00   0.50   21.00    --  -78.93 -57.00 -90.00   90
 23  \w    -68.00 -17.00   0.50   21.00    --  -78.93  57.00   0.00  102
 24  \w    -65.00  -7.00   0.50   21.00    --  -78.93  57.00  30.00  116
 25  \w    -38.00  -8.00   0.50   21.00    --  -78.93  38.00   0.00   60
 26  \w   -151.00-104.00   0.50   21.00    --  -78.93 -57.00-150.00   94
;
_diffrn_measurement_device         'four-circle diffractometer'
_diffrn_measurement_device_type    'XtaLAB Synergy, Dualflex, HyPix'
_diffrn_measurement_method         '\w scans'
_diffrn_orient_matrix_type        
 'CrysAlisPro convention (1999,Acta A55,543-557)'
_diffrn_orient_matrix_UB_11        0.0051595000
_diffrn_orient_matrix_UB_12        0.0549686000
_diffrn_orient_matrix_UB_13        -0.0985837000
_diffrn_orient_matrix_UB_21        -0.0688796000
_diffrn_orient_matrix_UB_22        0.1390916000
_diffrn_orient_matrix_UB_23        0.0201026000
_diffrn_orient_matrix_UB_31        0.1463908000
_diffrn_orient_matrix_UB_32        0.0547833000
_diffrn_orient_matrix_UB_33        -0.0055709000
_diffrn_radiation_monochromator    mirror
_diffrn_radiation_probe            x-ray
_diffrn_radiation_type             'Cu K\a'
_diffrn_radiation_wavelength       1.54184
_diffrn_source                     'micro-focus sealed X-ray tube'
_diffrn_source_type                'PhotonJet (Cu) X-ray Source'
_reflns_Friedel_coverage           0.000
_reflns_Friedel_fraction_full      .
_reflns_Friedel_fraction_max       .
_reflns_number_gt                  1676
_reflns_number_total               4418
_reflns_special_details
;
 Reflections were merged by SHELXL according to the crystal
 class for the calculation of statistics and refinement.
 
 _reflns_Friedel_fraction is defined as the number of unique
 Friedel pairs measured divided by the number that would be
 possible theoretically, ignoring centric projections and
 systematic absences.
;
_reflns_threshold_expression       'I > 2\s(I)'
_computing_cell_refinement         'CrysAlisPro 1.171.43.107a (Rigaku OD, 2024)'
_computing_data_collection        
 'CrysAlisPro system (CCD 43.103a 64-bit (release 20-12-2023))'
_computing_data_reduction          'CrysAlisPro 1.171.43.107a (Rigaku OD, 2024)'
_computing_molecular_graphics      'Olex2 1.5 (Dolomanov et al., 2009)'
_computing_publication_material    'Olex2 1.5 (Dolomanov et al., 2009)'
_computing_structure_refinement    'SHELXL 2018/3 (Sheldrick, 2015)'
_computing_structure_solution      'SHELXT 2018/2 (Sheldrick, 2018)'
_refine_diff_density_max           1.076
_refine_diff_density_min           -0.480
_refine_diff_density_rms           0.150
_refine_ls_extinction_coef         .
_refine_ls_extinction_method       none
_refine_ls_goodness_of_fit_ref     1.152
_refine_ls_hydrogen_treatment      constr
_refine_ls_matrix_type             full
_refine_ls_number_parameters       398
_refine_ls_number_reflns           4418
_refine_ls_number_restraints       0
_refine_ls_R_factor_all            0.2950
_refine_ls_R_factor_gt             0.1569
_refine_ls_restrained_S_all        1.152
_refine_ls_shift/su_max            0.000
_refine_ls_shift/su_mean           0.000
_refine_ls_structure_factor_coef   Fsqd
_refine_ls_weighting_details      
 'w=1/[\s^2^(Fo^2^)+(0.2000P)^2^] where P=(Fo^2^+2Fc^2^)/3'
_refine_ls_weighting_scheme        calc
_refine_ls_wR_factor_gt            0.3979
_refine_ls_wR_factor_ref           0.4598
_refine_special_details            ?
_olex2_refinement_description
;
1.a Ternary CH refined with riding coordinates:
 C00N(H00N), C00O(H00O), C00T(H00T), C00U(H00U), C00V(H00V), C00X(H00X),
 C011(H011), C012(H012)
1.b Secondary CH2 refined with riding coordinates:
 C00S(H00A,H00B), C013(H01A,H01B), C015(H01C,H01D), C016(H01G,H01H), C017(H01I,
 H01J), C018(H01E,H01F)
1.c Aromatic/amide H refined with riding coordinates:
 C00J(H00J), C00L(H00L), C00M(H00M), C00P(H00P), C00Q(H00Q), C00R(H00R),
 C00W(H00W), C00Y(H00Y), C00Z(H00Z), C010(H010)
1.d Idealised tetrahedral OH refined as rotating group:
 O00I(H00I)
;
_atom_sites_solution_hydrogens     geom
_atom_sites_solution_primary       ?
_atom_sites_solution_secondary     ?
loop_
  _atom_site_label
  _atom_site_type_symbol
  _atom_site_fract_x
  _atom_site_fract_y
  _atom_site_fract_z
  _atom_site_U_iso_or_equiv
  _atom_site_adp_type
  _atom_site_occupancy
  _atom_site_site_symmetry_order
  _atom_site_calc_flag
  _atom_site_refinement_flags_posn
  _atom_site_refinement_flags_adp
  _atom_site_refinement_flags_occupancy
  _atom_site_disorder_assembly
  _atom_site_disorder_group
 S001 S 0.8493(4) 0.6066(4) 0.6798(3) 0.0595(14) Uani 1 1 d . . . . .
 S002 S 0.2884(3) 0.0680(4) 0.6735(3) 0.0600(14) Uani 1 1 d . . . . .
 F003 F 0.7150(9) 0.3946(10) 0.7732(9) 0.106(4) Uani 1 1 d . . . . .
 O004 O 0.9488(8) 0.6912(10) 0.6971(8) 0.064(3) Uani 1 1 d . . . . .
 O005 O 0.1821(9) -0.0223(10) 0.7117(9) 0.079(4) Uani 1 1 d . . . . .
 N006 N 0.8097(10) 0.0823(11) 0.6607(11) 0.054(4) Uani 1 1 d . . . . .
 F007 F 0.9272(10) 0.4057(10) 0.7971(9) 0.107(4) Uani 1 1 d . . . . .
 O008 O 0.2455(10) 0.1882(11) 0.6150(9) 0.081(4) Uani 1 1 d . . . . .
 N009 N 0.3502(10) 0.5837(12) 0.6459(10) 0.046(3) Uani 1 1 d . . . . .
 O00A O 0.4171(9) 0.0030(11) 0.6430(9) 0.085(4) Uani 1 1 d . . . . .
 F2 F 0.4303(10) 0.2310(10) 0.7349(8) 0.102(4) Uani 1 1 d . . . . .
 N00C N 0.7548(11) 0.0800(12) 0.7549(11) 0.060(4) Uani 1 1 d . . . . .
 F3 F 0.3700(13) 0.0450(12) 0.8234(9) 0.117(5) Uani 1 1 d . . . . .
 F1 F 0.2163(13) 0.2097(13) 0.7954(10) 0.121(4) Uani 1 1 d . . . . .
 N00F N 0.3615(11) 0.5443(12) 0.7354(13) 0.071(5) Uani 1 1 d . . . . .
 F00G F 0.7614(12) 0.5408(13) 0.8457(10) 0.118(4) Uani 1 1 d . . . . .
 O00H O 0.7180(11) 0.6723(12) 0.6723(11) 0.114(6) Uani 1 1 d . . . . .
 O00I O 0.9122(13) 0.5182(14) 0.6177(10) 0.099(5) Uani 1 1 d . . . . .
 H00I H 0.898176 0.435123 0.640319 0.148 Uiso 1 1 calc R U . . .
 C00J C 0.9115(15) 0.1703(14) 0.6255(14) 0.054(5) Uani 1 1 d . . . . .
 H00J H 0.956693 0.216002 0.659904 0.065 Uiso 1 1 calc R U . . .
 C00K C 0.8111(16) 0.4817(19) 0.7772(17) 0.087(7) Uani 1 1 d . . . . .
 C00L C 0.8787(13) 0.1231(13) 0.4888(13) 0.063(5) Uani 1 1 d . . . . .
 H00L H 0.902595 0.140317 0.426868 0.076 Uiso 1 1 calc R U . . .
 C00M C 0.7440(13) 0.0136(14) 0.6191(15) 0.059(5) Uani 1 1 d . . . . .
 H00M H 0.674180 -0.048368 0.649715 0.071 Uiso 1 1 calc R U . . .
 C00N C 0.7568(14) -0.0652(15) 0.8056(14) 0.068(6) Uani 1 1 d . . . . .
 H00N H 0.781580 -0.145706 0.774937 0.081 Uiso 1 1 calc R U . . .
 C00O C 0.2194(15) 0.4987(14) 0.8859(14) 0.064(5) Uani 1 1 d . . . . .
 H00O H 0.169427 0.410449 0.899567 0.077 Uiso 1 1 calc R U . . .
 C00P C 0.4458(13) 0.6888(15) 0.5073(17) 0.073(7) Uani 1 1 d . . . . .
 H00P H 0.510205 0.751833 0.471161 0.088 Uiso 1 1 calc R U . . .
 C00Q C 0.2638(13) 0.5164(14) 0.6134(13) 0.051(4) Uani 1 1 d . . . . .
 H00Q H 0.200422 0.455244 0.652413 0.061 Uiso 1 1 calc R U . . .
 C00R C 0.9461(14) 0.1899(16) 0.5354(16) 0.071(6) Uani 1 1 d . . . . .
 H00R H 1.017678 0.250600 0.505954 0.086 Uiso 1 1 calc R U . . .
 C00S C 0.3726(14) 0.4836(15) 0.9004(12) 0.060(5) Uani 1 1 d . . . . .
 H00A H 0.432227 0.423886 0.863363 0.072 Uiso 1 1 calc R U . . .
 H00B H 0.382063 0.451582 0.962577 0.072 Uiso 1 1 calc R U . . .
 C00T C 0.8650(14) 0.0290(15) 0.8100(15) 0.076(6) Uani 1 1 d . . . . .
 H00T H 0.965065 0.013700 0.782759 0.092 Uiso 1 1 calc R U . . .
 C00U C 0.6616(16) -0.0817(17) 0.8962(14) 0.073(6) Uani 1 1 d . . . . .
 H00U H 0.565858 -0.114878 0.898899 0.088 Uiso 1 1 calc R U . . .
 C00V C 0.8277(14) 0.0650(16) 0.9016(13) 0.064(5) Uani 1 1 d . . . . .
 H00V H 0.868386 0.150615 0.909785 0.077 Uiso 1 1 calc R U . . .
 C00W C 0.2645(14) 0.5333(14) 0.5254(15) 0.064(5) Uani 1 1 d . . . . .
 H00W H 0.200419 0.485813 0.504049 0.077 Uiso 1 1 calc R U . . .
 C00X C 0.2276(14) 0.5738(16) 0.7937(15) 0.071(6) Uani 1 1 d . . . . .
 H00X H 0.139867 0.604312 0.768645 0.085 Uiso 1 1 calc R U . . .
 C00Y C 0.4392(17) 0.6669(16) 0.5944(16) 0.070(6) Uani 1 1 d . . . . .
 H00Y H 0.500538 0.712998 0.618825 0.084 Uiso 1 1 calc R U . . .
 C00Z C 0.7796(14) 0.0338(16) 0.5269(15) 0.062(5) Uani 1 1 d . . . . .
 H00Z H 0.734967 -0.014122 0.493440 0.074 Uiso 1 1 calc R U . . .
 C010 C 0.3574(13) 0.6187(14) 0.4679(12) 0.058(5) Uani 1 1 d . . . . .
 H010 H 0.362706 0.630559 0.406359 0.070 Uiso 1 1 calc R U . . .
 C011 C 0.3986(17) 0.6394(17) 0.8683(15) 0.082(7) Uani 1 1 d . . . . .
 H011 H 0.495737 0.667813 0.867092 0.099 Uiso 1 1 calc R U . . .
 C012 C 0.3444(17) 0.6689(16) 0.7787(13) 0.072(6) Uani 1 1 d . . . . .
 H012 H 0.337717 0.764827 0.744176 0.086 Uiso 1 1 calc R U . . .
 C013 C 0.6659(13) 0.0637(16) 0.9186(14) 0.076(6) Uani 1 1 d . . . . .
 H01A H 0.621862 0.137358 0.878480 0.091 Uiso 1 1 calc R U . . .
 H01B H 0.624641 0.067798 0.980142 0.091 Uiso 1 1 calc R U . . .
 C014 C 0.3270(18) 0.1384(18) 0.7627(16) 0.081(7) Uani 1 1 d . . . . .
 C015 C 0.7503(15) -0.1686(17) 0.9569(14) 0.081(6) Uani 1 1 d . . . . .
 H01C H 0.793126 -0.251036 0.933336 0.097 Uiso 1 1 calc R U . . .
 H01D H 0.694199 -0.198812 1.015429 0.097 Uiso 1 1 calc R U . . .
 C016 C 0.1585(19) 0.605(2) 0.9426(16) 0.098(7) Uani 1 1 d . . . . .
 H01G H 0.133180 0.561222 1.004736 0.118 Uiso 1 1 calc R U . . .
 H01H H 0.074675 0.656245 0.922181 0.118 Uiso 1 1 calc R U . . .
 C017 C 0.282(2) 0.7017(19) 0.9294(18) 0.111(9) Uani 1 1 d . . . . .
 H01I H 0.254786 0.797151 0.902741 0.133 Uiso 1 1 calc R U . . .
 H01J H 0.312182 0.703310 0.985807 0.133 Uiso 1 1 calc R U . . .
 C018 C 0.8656(16) -0.0681(18) 0.9611(15) 0.090(7) Uani 1 1 d . . . . .
 H01E H 0.861884 -0.053028 1.021649 0.108 Uiso 1 1 calc R U . . .
 H01F H 0.960728 -0.105163 0.939559 0.108 Uiso 1 1 calc R U . . .

loop_
  _atom_site_aniso_label
  _atom_site_aniso_U_11
  _atom_site_aniso_U_22
  _atom_site_aniso_U_33
  _atom_site_aniso_U_23
  _atom_site_aniso_U_13
  _atom_site_aniso_U_12
 S001 0.0472(19) 0.057(2) 0.081(4) -0.016(2) -0.018(2) -0.0178(17)
 S002 0.0374(18) 0.054(2) 0.094(4) -0.016(2) -0.016(2) -0.0172(16)
 F003 0.079(6) 0.060(6) 0.177(13) -0.022(7) 0.001(7) -0.032(5)
 O004 0.044(5) 0.058(6) 0.100(10) -0.017(6) -0.029(5) -0.011(4)
 O005 0.040(5) 0.049(6) 0.139(13) 0.003(7) -0.002(6) -0.018(4)
 N006 0.033(5) 0.049(7) 0.087(13) -0.023(8) -0.017(7) -0.007(5)
 F007 0.079(6) 0.077(7) 0.160(13) 0.015(7) -0.043(7) -0.009(5)
 O008 0.070(6) 0.058(7) 0.126(12) -0.007(7) -0.046(7) -0.023(5)
 N009 0.040(6) 0.045(7) 0.053(11) -0.008(7) -0.003(7) -0.005(5)
 O00A 0.051(6) 0.069(7) 0.141(13) -0.011(8) -0.035(7) -0.016(5)
 F2 0.108(7) 0.068(6) 0.144(12) -0.007(7) -0.067(7) -0.023(6)
 N00C 0.047(6) 0.056(7) 0.087(14) -0.030(8) -0.012(8) -0.016(5)
 F3 0.158(10) 0.078(8) 0.130(12) 0.000(8) -0.073(9) -0.023(7)
 F1 0.137(9) 0.092(9) 0.142(14) -0.048(9) -0.025(8) 0.012(7)
 N00F 0.047(7) 0.049(7) 0.121(16) -0.004(9) -0.030(8) -0.013(6)
 F00G 0.124(9) 0.097(9) 0.129(13) -0.025(9) 0.010(8) -0.042(7)
 O00H 0.063(6) 0.076(8) 0.206(18) 0.017(9) -0.069(8) -0.020(6)
 O00I 0.089(8) 0.088(9) 0.125(14) -0.036(9) 0.002(8) -0.042(8)
 C00J 0.063(9) 0.041(8) 0.065(15) -0.009(9) -0.029(10) -0.006(7)
 C00K 0.049(8) 0.076(12) 0.15(2) -0.068(14) 0.001(11) -0.019(8)
 C00L 0.040(7) 0.037(7) 0.108(17) -0.013(9) -0.008(8) 0.011(6)
 C00M 0.039(7) 0.045(8) 0.095(18) -0.011(10) -0.012(10) -0.010(6)
 C00N 0.054(8) 0.043(8) 0.113(19) -0.020(10) -0.022(10) -0.008(7)
 C00O 0.064(9) 0.032(7) 0.101(17) -0.007(9) -0.026(10) -0.018(7)
 C00P 0.026(6) 0.039(8) 0.15(2) -0.020(12) 0.006(10) 0.008(6)
 C00Q 0.038(7) 0.042(8) 0.076(15) -0.011(9) -0.019(8) -0.007(6)
 C00R 0.039(7) 0.049(9) 0.12(2) -0.009(12) -0.013(11) -0.009(6)
 C00S 0.061(8) 0.050(9) 0.075(15) -0.017(9) -0.017(9) -0.008(7)
 C00T 0.044(8) 0.051(9) 0.14(2) -0.015(11) -0.037(10) -0.005(7)
 C00U 0.057(9) 0.066(10) 0.102(18) -0.025(11) -0.003(11) -0.035(8)
 C00V 0.060(9) 0.053(9) 0.087(17) -0.031(10) -0.003(9) -0.025(7)
 C00W 0.055(9) 0.039(8) 0.102(18) -0.002(10) -0.038(11) 0.007(6)
 C00X 0.043(8) 0.050(9) 0.12(2) -0.008(11) -0.024(10) -0.003(7)
 C00Y 0.071(11) 0.042(8) 0.103(19) 0.005(11) -0.042(12) -0.022(8)
 C00Z 0.050(8) 0.066(10) 0.089(17) -0.034(11) -0.040(10) -0.003(7)
 C010 0.038(7) 0.056(9) 0.082(15) -0.016(9) -0.008(8) -0.003(6)
 C011 0.059(9) 0.067(11) 0.13(2) -0.034(12) -0.023(11) -0.023(8)
 C012 0.092(11) 0.041(8) 0.089(17) -0.007(9) -0.028(11) -0.017(8)
 C013 0.047(8) 0.056(10) 0.13(2) -0.024(11) -0.010(9) 0.000(7)
 C014 0.074(11) 0.053(10) 0.12(2) 0.012(12) -0.065(12) 0.002(9)
 C015 0.054(8) 0.069(11) 0.118(19) 0.003(12) -0.021(10) -0.024(8)
 C016 0.100(13) 0.077(13) 0.13(2) -0.028(13) -0.022(13) -0.023(11)
 C017 0.116(15) 0.056(11) 0.18(3) -0.015(14) -0.063(17) -0.021(11)
 C018 0.062(9) 0.075(12) 0.13(2) -0.009(13) -0.026(11) -0.022(9)

_geom_special_details
;
 All esds (except the esd in the dihedral angle between two l.s. planes)
 are estimated using the full covariance matrix.  The cell esds are taken
 into account individually in the estimation of esds in distances, angles
 and torsion angles; correlations between esds in cell parameters are only
 used when they are defined by crystal symmetry.  An approximate (isotropic)
 treatment of cell esds is used for estimating esds involving l.s. planes.
;
loop_
  _geom_bond_atom_site_label_1
  _geom_bond_atom_site_label_2
  _geom_bond_distance
  _geom_bond_site_symmetry_2
  _geom_bond_publ_flag
 S001 O004 1.420(8) . ?
 S001 O00H 1.393(11) . ?
 S001 O00I 1.459(14) . ?
 S001 C00K 1.78(2) . ?
 S002 O005 1.392(9) . ?
 S002 O008 1.438(11) . ?
 S002 O00A 1.404(12) . ?
 S002 C014 1.79(2) . ?
 F003 C00K 1.336(14) . ?
 N006 N00C 1.484(18) . ?
 N006 C00J 1.340(18) . ?
 N006 C00M 1.300(18) . ?
 F007 C00K 1.35(2) . ?
 N009 N00F 1.414(18) . ?
 N009 C00Q 1.334(16) . ?
 N009 C00Y 1.30(2) . ?
 F2 C014 1.366(18) . ?
 N00C C00N 1.501(19) . ?
 N00C C00T 1.491(19) . ?
 F3 C014 1.296(19) . ?
 F1 C014 1.32(2) . ?
 N00F C00X 1.49(2) . ?
 N00F C012 1.50(2) . ?
 F00G C00K 1.32(2) . ?
 O00I H00I 0.8400 . ?
 C00J H00J 0.9500 . ?
 C00J C00R 1.38(2) . ?
 C00L H00L 0.9500 . ?
 C00L C00R 1.35(2) . ?
 C00L C00Z 1.34(2) . ?
 C00M H00M 0.9500 . ?
 C00M C00Z 1.41(2) . ?
 C00N H00N 1.0000 . ?
 C00N C00T 1.476(17) . ?
 C00N C00U 1.55(3) . ?
 C00O H00O 1.0000 . ?
 C00O C00S 1.532(18) . ?
 C00O C00X 1.49(2) . ?
 C00O C016 1.53(3) . ?
 C00P H00P 0.9500 . ?
 C00P C00Y 1.34(3) . ?
 C00P C010 1.43(2) . ?
 C00Q H00Q 0.9500 . ?
 C00Q C00W 1.37(2) . ?
 C00R H00R 0.9500 . ?
 C00S H00A 0.9900 . ?
 C00S H00B 0.9900 . ?
 C00S C011 1.55(2) . ?
 C00T H00T 1.0000 . ?
 C00T C00V 1.53(3) . ?
 C00U H00U 1.0000 . ?
 C00U C013 1.55(2) . ?
 C00U C015 1.50(2) . ?
 C00V H00V 1.0000 . ?
 C00V C013 1.543(18) . ?
 C00V C018 1.52(2) . ?
 C00W H00W 0.9500 . ?
 C00W C010 1.37(2) . ?
 C00X H00X 1.0000 . ?
 C00X C012 1.487(18) . ?
 C00Y H00Y 0.9500 . ?
 C00Z H00Z 0.9500 . ?
 C010 H010 0.9500 . ?
 C011 H011 1.0000 . ?
 C011 C012 1.56(3) . ?
 C011 C017 1.52(3) . ?
 C012 H012 1.0000 . ?
 C013 H01A 0.9900 . ?
 C013 H01B 0.9900 . ?
 C015 H01C 0.9900 . ?
 C015 H01D 0.9900 . ?
 C015 C018 1.572(18) . ?
 C016 H01G 0.9900 . ?
 C016 H01H 0.9900 . ?
 C016 C017 1.55(2) . ?
 C017 H01I 0.9900 . ?
 C017 H01J 0.9900 . ?
 C018 H01E 0.9900 . ?
 C018 H01F 0.9900 . ?

loop_
  _geom_angle_atom_site_label_1
  _geom_angle_atom_site_label_2
  _geom_angle_atom_site_label_3
  _geom_angle
  _geom_angle_site_symmetry_1
  _geom_angle_site_symmetry_3
  _geom_angle_publ_flag
 O004 S001 O00I 112.2(6) . . ?
 O004 S001 C00K 105.1(7) . . ?
 O00H S001 O004 114.5(7) . . ?
 O00H S001 O00I 119.3(9) . . ?
 O00H S001 C00K 102.2(8) . . ?
 O00I S001 C00K 100.9(9) . . ?
 O005 S002 O008 114.6(6) . . ?
 O005 S002 O00A 114.4(7) . . ?
 O005 S002 C014 104.4(9) . . ?
 O008 S002 C014 103.2(7) . . ?
 O00A S002 O008 115.1(8) . . ?
 O00A S002 C014 103.0(8) . . ?
 C00J N006 N00C 115.1(12) . . ?
 C00M N006 N00C 117.6(12) . . ?
 C00M N006 C00J 126.7(18) . . ?
 C00Q N009 N00F 118.6(13) . . ?
 C00Y N009 N00F 119.6(13) . . ?
 C00Y N009 C00Q 120.8(17) . . ?
 N006 N00C C00N 110.8(12) . . ?
 N006 N00C C00T 111.5(12) . . ?
 C00T N00C C00N 59.1(9) . . ?
 N009 N00F C00X 112.1(12) . . ?
 N009 N00F C012 110.5(12) . . ?
 C00X N00F C012 59.5(11) . . ?
 S001 O00I H00I 109.5 . . ?
 N006 C00J H00J 122.5 . . ?
 N006 C00J C00R 115.1(14) . . ?
 C00R C00J H00J 122.5 . . ?
 F003 C00K S001 113.1(16) . . ?
 F003 C00K F007 107.8(15) . . ?
 F007 C00K S001 111.7(13) . . ?
 F00G C00K S001 111.7(13) . . ?
 F00G C00K F003 106.3(15) . . ?
 F00G C00K F007 105.8(18) . . ?
 C00R C00L H00L 118.8 . . ?
 C00Z C00L H00L 118.8 . . ?
 C00Z C00L C00R 122(2) . . ?
 N006 C00M H00M 121.0 . . ?
 N006 C00M C00Z 118.1(14) . . ?
 C00Z C00M H00M 121.0 . . ?
 N00C C00N H00N 120.8 . . ?
 N00C C00N C00U 113.4(14) . . ?
 C00T C00N N00C 60.1(9) . . ?
 C00T C00N H00N 120.8 . . ?
 C00T C00N C00U 105.0(15) . . ?
 C00U C00N H00N 120.8 . . ?
 C00S C00O H00O 114.9 . . ?
 C00X C00O H00O 114.9 . . ?
 C00X C00O C00S 103.8(13) . . ?
 C00X C00O C016 105.4(15) . . ?
 C016 C00O H00O 114.9 . . ?
 C016 C00O C00S 101.3(12) . . ?
 C00Y C00P H00P 119.4 . . ?
 C00Y C00P C010 121.2(16) . . ?
 C010 C00P H00P 119.4 . . ?
 N009 C00Q H00Q 119.2 . . ?
 N009 C00Q C00W 121.5(15) . . ?
 C00W C00Q H00Q 119.2 . . ?
 C00J C00R H00R 119.7 . . ?
 C00L C00R C00J 120.5(15) . . ?
 C00L C00R H00R 119.7 . . ?
 C00O C00S H00A 112.9 . . ?
 C00O C00S H00B 112.9 . . ?
 C00O C00S C011 94.1(12) . . ?
 H00A C00S H00B 110.3 . . ?
 C011 C00S H00A 112.9 . . ?
 C011 C00S H00B 112.9 . . ?
 N00C C00T H00T 120.9 . . ?
 N00C C00T C00V 112.7(14) . . ?
 C00N C00T N00C 60.8(9) . . ?
 C00N C00T H00T 120.9 . . ?
 C00N C00T C00V 105.1(15) . . ?
 C00V C00T H00T 120.9 . . ?
 C00N C00U H00U 115.7 . . ?
 C00N C00U C013 101.2(13) . . ?
 C013 C00U H00U 115.7 . . ?
 C015 C00U C00N 104.2(14) . . ?
 C015 C00U H00U 115.7 . . ?
 C015 C00U C013 102.1(14) . . ?
 C00T C00V H00V 116.0 . . ?
 C00T C00V C013 102.1(13) . . ?
 C013 C00V H00V 116.0 . . ?
 C018 C00V C00T 103.5(14) . . ?
 C018 C00V H00V 116.0 . . ?
 C018 C00V C013 101.1(13) . . ?
 C00Q C00W H00W 119.9 . . ?
 C00Q C00W C010 120.2(14) . . ?
 C010 C00W H00W 119.9 . . ?
 N00F C00X H00X 120.4 . . ?
 C00O C00X N00F 114.0(13) . . ?
 C00O C00X H00X 120.4 . . ?
 C012 C00X N00F 60.6(10) . . ?
 C012 C00X C00O 105.9(14) . . ?
 C012 C00X H00X 120.4 . . ?
 N009 C00Y C00P 121.0(15) . . ?
 N009 C00Y H00Y 119.5 . . ?
 C00P C00Y H00Y 119.5 . . ?
 C00L C00Z C00M 117.2(14) . . ?
 C00L C00Z H00Z 121.4 . . ?
 C00M C00Z H00Z 121.4 . . ?
 C00P C010 H010 122.4 . . ?
 C00W C010 C00P 115.3(18) . . ?
 C00W C010 H010 122.4 . . ?
 C00S C011 H011 116.1 . . ?
 C00S C011 C012 102.1(12) . . ?
 C012 C011 H011 116.1 . . ?
 C017 C011 C00S 100.1(15) . . ?
 C017 C011 H011 116.1 . . ?
 C017 C011 C012 103.9(15) . . ?
 N00F C012 C011 112.6(14) . . ?
 N00F C012 H012 121.5 . . ?
 C00X C012 N00F 59.9(10) . . ?
 C00X C012 C011 103.2(15) . . ?
 C00X C012 H012 121.5 . . ?
 C011 C012 H012 121.5 . . ?
 C00U C013 H01A 112.8 . . ?
 C00U C013 H01B 112.8 . . ?
 C00V C013 C00U 94.7(12) . . ?
 C00V C013 H01A 112.8 . . ?
 C00V C013 H01B 112.8 . . ?
 H01A C013 H01B 110.2 . . ?
 F2 C014 S002 111.2(16) . . ?
 F3 C014 S002 112.9(13) . . ?
 F3 C014 F2 106.6(12) . . ?
 F3 C014 F1 111(2) . . ?
 F1 C014 S002 109.9(10) . . ?
 F1 C014 F2 105.2(15) . . ?
 C00U C015 H01C 111.1 . . ?
 C00U C015 H01D 111.1 . . ?
 C00U C015 C018 103.2(13) . . ?
 H01C C015 H01D 109.1 . . ?
 C018 C015 H01C 111.1 . . ?
 C018 C015 H01D 111.1 . . ?
 C00O C016 H01G 111.3 . . ?
 C00O C016 H01H 111.3 . . ?
 C00O C016 C017 102.2(16) . . ?
 H01G C016 H01H 109.2 . . ?
 C017 C016 H01G 111.3 . . ?
 C017 C016 H01H 111.3 . . ?
 C011 C017 C016 104.6(16) . . ?
 C011 C017 H01I 110.8 . . ?
 C011 C017 H01J 110.8 . . ?
 C016 C017 H01I 110.8 . . ?
 C016 C017 H01J 110.8 . . ?
 H01I C017 H01J 108.9 . . ?
 C00V C018 C015 103.7(12) . . ?
 C00V C018 H01E 111.0 . . ?
 C00V C018 H01F 111.0 . . ?
 C015 C018 H01E 111.0 . . ?
 C015 C018 H01F 111.0 . . ?
 H01E C018 H01F 109.0 . . ?

loop_
  _geom_torsion_atom_site_label_1
  _geom_torsion_atom_site_label_2
  _geom_torsion_atom_site_label_3
  _geom_torsion_atom_site_label_4
  _geom_torsion
  _geom_torsion_site_symmetry_1
  _geom_torsion_site_symmetry_2
  _geom_torsion_site_symmetry_3
  _geom_torsion_site_symmetry_4
  _geom_torsion_publ_flag
 O004 S001 C00K F003 178.3(12) . . . . ?
 O004 S001 C00K F007 -59.8(14) . . . . ?
 O004 S001 C00K F00G 58.5(12) . . . . ?
 O005 S002 C014 F2 -179.6(11) . . . . ?
 O005 S002 C014 F3 60.6(16) . . . . ?
 O005 S002 C014 F1 -63.5(14) . . . . ?
 N006 N00C C00N C00T 103.3(13) . . . . ?
 N006 N00C C00N C00U -162.3(10) . . . . ?
 N006 N00C C00T C00N -102.0(13) . . . . ?
 N006 N00C C00T C00V 162.8(10) . . . . ?
 N006 C00J C00R C00L 0(2) . . . . ?
 N006 C00M C00Z C00L 0(2) . . . . ?
 O008 S002 C014 F2 -59.4(13) . . . . ?
 O008 S002 C014 F3 -179.3(13) . . . . ?
 O008 S002 C014 F1 56.7(15) . . . . ?
 N009 N00F C00X C00O 163.1(11) . . . . ?
 N009 N00F C00X C012 -101.5(13) . . . . ?
 N009 N00F C012 C00X 104.2(13) . . . . ?
 N009 N00F C012 C011 -163.2(12) . . . . ?
 N009 C00Q C00W C010 1(2) . . . . ?
 O00A S002 C014 F2 60.6(13) . . . . ?
 O00A S002 C014 F3 -59.2(16) . . . . ?
 O00A S002 C014 F1 176.7(13) . . . . ?
 N00C N006 C00J C00R -169.6(12) . . . . ?
 N00C N006 C00M C00Z 169.3(12) . . . . ?
 N00C C00N C00T C00V 107.9(14) . . . . ?
 N00C C00N C00U C013 -29.5(16) . . . . ?
 N00C C00N C00U C015 -135.2(12) . . . . ?
 N00C C00T C00V C013 31.2(16) . . . . ?
 N00C C00T C00V C018 135.9(12) . . . . ?
 N00F N009 C00Q C00W -169.3(12) . . . . ?
 N00F N009 C00Y C00P 169.2(14) . . . . ?
 N00F C00X C012 C011 -108.6(15) . . . . ?
 O00H S001 C00K F003 58.5(14) . . . . ?
 O00H S001 C00K F007 -179.6(12) . . . . ?
 O00H S001 C00K F00G -61.3(13) . . . . ?
 O00I S001 C00K F003 -64.9(14) . . . . ?
 O00I S001 C00K F007 57.0(13) . . . . ?
 O00I S001 C00K F00G 175.3(11) . . . . ?
 C00J N006 N00C C00N -128.3(12) . . . . ?
 C00J N006 N00C C00T -64.5(14) . . . . ?
 C00J N006 C00M C00Z -1(2) . . . . ?
 C00M N006 N00C C00N 59.9(14) . . . . ?
 C00M N006 N00C C00T 123.8(12) . . . . ?
 C00M N006 C00J C00R 1(2) . . . . ?
 C00N N00C C00T C00V -95.1(15) . . . . ?
 C00N C00T C00V C013 -33.0(15) . . . . ?
 C00N C00T C00V C018 71.7(13) . . . . ?
 C00N C00U C013 C00V -52.0(16) . . . . ?
 C00N C00U C015 C018 70.3(16) . . . . ?
 C00O C00S C011 C012 -50.6(16) . . . . ?
 C00O C00S C011 C017 56.1(16) . . . . ?
 C00O C00X C012 N00F 108.9(14) . . . . ?
 C00O C00X C012 C011 0.3(18) . . . . ?
 C00O C016 C017 C011 -1(2) . . . . ?
 C00Q N009 N00F C00X -66.0(15) . . . . ?
 C00Q N009 N00F C012 -130.3(12) . . . . ?
 C00Q N009 C00Y C00P 1(2) . . . . ?
 C00Q C00W C010 C00P -2(2) . . . . ?
 C00R C00L C00Z C00M 2(2) . . . . ?
 C00S C00O C00X N00F 30.5(16) . . . . ?
 C00S C00O C00X C012 -33.9(16) . . . . ?
 C00S C00O C016 C017 36.7(19) . . . . ?
 C00S C011 C012 N00F -29.9(18) . . . . ?
 C00S C011 C012 C00X 32.7(17) . . . . ?
 C00S C011 C017 C016 -35(2) . . . . ?
 C00T N00C C00N C00U 94.4(16) . . . . ?
 C00T C00N C00U C013 34.1(16) . . . . ?
 C00T C00N C00U C015 -71.6(14) . . . . ?
 C00T C00V C013 C00U 51.9(16) . . . . ?
 C00T C00V C018 C015 -70.7(16) . . . . ?
 C00U C00N C00T N00C -108.7(15) . . . . ?
 C00U C00N C00T C00V -0.8(17) . . . . ?
 C00U C015 C018 C00V 0(2) . . . . ?
 C00X N00F C012 C011 92.6(17) . . . . ?
 C00X C00O C00S C011 51.8(15) . . . . ?
 C00X C00O C016 C017 -71.2(17) . . . . ?
 C00Y N009 N00F C00X 125.4(14) . . . . ?
 C00Y N009 N00F C012 61.0(17) . . . . ?
 C00Y N009 C00Q C00W -1(2) . . . . ?
 C00Y C00P C010 C00W 2(2) . . . . ?
 C00Z C00L C00R C00J -2(2) . . . . ?
 C010 C00P C00Y N009 -2(2) . . . . ?
 C012 N00F C00X C00O -95.4(14) . . . . ?
 C012 C011 C017 C016 70.3(18) . . . . ?
 C013 C00U C015 C018 -34.8(19) . . . . ?
 C013 C00V C018 C015 34.8(19) . . . . ?
 C015 C00U C013 C00V 55.4(17) . . . . ?
 C016 C00O C00S C011 -57.3(17) . . . . ?
 C016 C00O C00X N00F 136.5(13) . . . . ?
 C016 C00O C00X C012 72.1(15) . . . . ?
 C017 C011 C012 N00F -133.7(13) . . . . ?
 C017 C011 C012 C00X -71.1(15) . . . . ?
 C018 C00V C013 C00U -54.6(17) . . . . ?

_shelx_res_file
;
TITL ht_5e_3_autored_a.res in P-1
    ht_5e_3_autored.res
    created by SHELXL-2018/3 at 20:26:21 on 26-Mar-2024
REM Old TITL ht_5e_3_autored_a.res in P-1
REM SHELXT solution in P-1: R1 0.435, Rweak 0.152, Alpha 0.221
REM <I/s> 0.000 for 0 systematic absences, Orientation as input
REM Formula found by SHELXT: C38 N3 O3
CELL 1.54184 9.6843 9.8708 15.8027 78.838 79.728 85.277
ZERR 2 0.0014 0.0012 0.0034 0.013 0.015 0.011
LATT 1
SFAC C H F N O S
UNIT 52 62 12 8 12 4

L.S. 50
PLAN  5
TEMP -173
CONF
list 4
MORE -1
BOND $H
fmap 2
acta
REM <olex2.extras>
REM <HklSrc "%.\\HT_5e_3_autored.hkl">
REM </olex2.extras>

WGHT    0.200000
FVAR       0.38532
S001  6    0.849338    0.606583    0.679832    11.00000    0.04724    0.05706 =
         0.08096   -0.01633   -0.01780   -0.01781
S002  6    0.288413    0.067964    0.673501    11.00000    0.03736    0.05389 =
         0.09395   -0.01562   -0.01579   -0.01715
F003  3    0.715025    0.394609    0.773158    11.00000    0.07926    0.06041 =
         0.17655   -0.02219    0.00085   -0.03224
O004  5    0.948831    0.691233    0.697122    11.00000    0.04357    0.05821 =
         0.09950   -0.01702   -0.02943   -0.01136
O005  5    0.182130   -0.022253    0.711709    11.00000    0.03975    0.04852 =
         0.13946    0.00299   -0.00240   -0.01796
N006  4    0.809694    0.082295    0.660711    11.00000    0.03322    0.04937 =
         0.08680   -0.02318   -0.01656   -0.00685
F007  3    0.927225    0.405718    0.797063    11.00000    0.07936    0.07660 =
         0.16016    0.01531   -0.04318   -0.00853
O008  5    0.245491    0.188246    0.614966    11.00000    0.06952    0.05830 =
         0.12567   -0.00697   -0.04642   -0.02259
N009  4    0.350157    0.583720    0.645876    11.00000    0.03984    0.04459 =
         0.05308   -0.00831   -0.00316   -0.00452
O00A  5    0.417088    0.002992    0.643003    11.00000    0.05117    0.06948 =
         0.14096   -0.01091   -0.03450   -0.01592
F2    3    0.430276    0.231006    0.734904    11.00000    0.10822    0.06830 =
         0.14418   -0.00745   -0.06710   -0.02329
N00C  4    0.754809    0.079987    0.754851    11.00000    0.04711    0.05558 =
         0.08679   -0.03009   -0.01158   -0.01580
F3    3    0.369964    0.044996    0.823374    11.00000    0.15787    0.07813 =
         0.12976   -0.00017   -0.07262   -0.02327
F1    3    0.216331    0.209694    0.795395    11.00000    0.13696    0.09213 =
         0.14213   -0.04800   -0.02542    0.01210
N00F  4    0.361481    0.544329    0.735375    11.00000    0.04742    0.04902 =
         0.12103   -0.00441   -0.03036   -0.01280
F00G  3    0.761409    0.540763    0.845744    11.00000    0.12447    0.09709 =
         0.12922   -0.02488    0.00969   -0.04212
O00H  5    0.718012    0.672301    0.672305    11.00000    0.06271    0.07581 =
         0.20600    0.01679   -0.06915   -0.01973
O00I  5    0.912246    0.518155    0.617712    11.00000    0.08932    0.08766 =
         0.12515   -0.03637    0.00167   -0.04192
AFIX 147
H00I  2    0.898176    0.435123    0.640319    11.00000   -1.50000
AFIX   0

C00J  1    0.911541    0.170344    0.625478    11.00000    0.06337    0.04095 =
         0.06481   -0.00903   -0.02856   -0.00562
AFIX  43
H00J  2    0.956693    0.216002    0.659904    11.00000   -1.20000
AFIX   0

C00K  1    0.811100    0.481729    0.777237    11.00000    0.04877    0.07595 =
         0.15056   -0.06796    0.00097   -0.01861
C00L  1    0.878663    0.123097    0.488830    11.00000    0.04003    0.03732 =
         0.10822   -0.01255   -0.00838    0.01068
AFIX  43
H00L  2    0.902595    0.140317    0.426868    11.00000   -1.20000
AFIX   0
C00M  1    0.744027    0.013595    0.619105    11.00000    0.03902    0.04468 =
         0.09492   -0.01142   -0.01242   -0.01042
AFIX  43
H00M  2    0.674180   -0.048368    0.649715    11.00000   -1.20000
AFIX   0
C00N  1    0.756780   -0.065189    0.805584    11.00000    0.05447    0.04271 =
         0.11263   -0.01998   -0.02159   -0.00778
AFIX  13
H00N  2    0.781580   -0.145706    0.774937    11.00000   -1.20000
AFIX   0

C00O  1    0.219428    0.498745    0.885857    11.00000    0.06357    0.03170 =
         0.10122   -0.00727   -0.02552   -0.01750
AFIX  13
H00O  2    0.169427    0.410449    0.899567    11.00000   -1.20000
AFIX   0
C00P  1    0.445776    0.688783    0.507343    11.00000    0.02567    0.03878 =
         0.14793   -0.01987    0.00602    0.00757
AFIX  43
H00P  2    0.510205    0.751833    0.471161    11.00000   -1.20000
AFIX   0
C00Q  1    0.263816    0.516375    0.613449    11.00000    0.03831    0.04221 =
         0.07580   -0.01113   -0.01943   -0.00682
AFIX  43
H00Q  2    0.200422    0.455244    0.652413    11.00000   -1.20000
AFIX   0

C00R  1    0.946066    0.189853    0.535415    11.00000    0.03881    0.04884 =
         0.12482   -0.00894   -0.01279   -0.00922
AFIX  43
H00R  2    1.017678    0.250600    0.505954    11.00000   -1.20000
AFIX   0

C00S  1    0.372611    0.483556    0.900419    11.00000    0.06085    0.04998 =
         0.07543   -0.01680   -0.01708   -0.00751
AFIX  23
H00A  2    0.432227    0.423886    0.863363    11.00000   -1.20000
H00B  2    0.382063    0.451582    0.962577    11.00000   -1.20000
AFIX   0

C00T  1    0.864964    0.028977    0.809997    11.00000    0.04391    0.05122 =
         0.14121   -0.01538   -0.03669   -0.00488
AFIX  13
H00T  2    0.965065    0.013700    0.782759    11.00000   -1.20000
AFIX   0
C00U  1    0.661647   -0.081681    0.896154    11.00000    0.05671    0.06604 =
         0.10242   -0.02503   -0.00302   -0.03508
AFIX  13
H00U  2    0.565858   -0.114878    0.898899    11.00000   -1.20000
AFIX   0
C00V  1    0.827746    0.065048    0.901618    11.00000    0.05987    0.05292 =
         0.08702   -0.03070   -0.00324   -0.02486
AFIX  13
H00V  2    0.868386    0.150615    0.909785    11.00000   -1.20000
AFIX   0

C00W  1    0.264452    0.533298    0.525441    11.00000    0.05523    0.03893 =
         0.10153   -0.00162   -0.03819    0.00744
AFIX  43
H00W  2    0.200419    0.485813    0.504049    11.00000   -1.20000
AFIX   0
C00X  1    0.227583    0.573838    0.793660    11.00000    0.04255    0.04989 =
         0.12233   -0.00822   -0.02432   -0.00349
AFIX  13
H00X  2    0.139867    0.604312    0.768645    11.00000   -1.20000
AFIX   0
C00Y  1    0.439180    0.666926    0.594434    11.00000    0.07089    0.04224 =
         0.10285    0.00498   -0.04186   -0.02167
AFIX  43
H00Y  2    0.500538    0.712998    0.618825    11.00000   -1.20000
AFIX   0

C00Z  1    0.779610    0.033792    0.526914    11.00000    0.04965    0.06610 =
         0.08906   -0.03381   -0.03976   -0.00272
AFIX  43
H00Z  2    0.734967   -0.014122    0.493440    11.00000   -1.20000
AFIX   0

C010  1    0.357366    0.618712    0.467945    11.00000    0.03795    0.05641 =
         0.08192   -0.01650   -0.00756   -0.00338
AFIX  43
H010  2    0.362706    0.630559    0.406359    11.00000   -1.20000
AFIX   0
C011  1    0.398556    0.639403    0.868256    11.00000    0.05931    0.06742 =
         0.13244   -0.03380   -0.02305   -0.02290
AFIX  13
H011  2    0.495737    0.667813    0.867092    11.00000   -1.20000
AFIX   0
C012  1    0.344441    0.668947    0.778683    11.00000    0.09181    0.04056 =
         0.08851   -0.00695   -0.02842   -0.01683
AFIX  13
H012  2    0.337717    0.764827    0.744176    11.00000   -1.20000
AFIX   0

C013  1    0.665930    0.063718    0.918637    11.00000    0.04670    0.05646 =
         0.12592   -0.02399   -0.00997   -0.00026
AFIX  23
H01A  2    0.621862    0.137358    0.878480    11.00000   -1.20000
H01B  2    0.624641    0.067798    0.980142    11.00000   -1.20000
AFIX   0

C014  1    0.327018    0.138440    0.762704    11.00000    0.07441    0.05345 =
         0.12052    0.01213   -0.06524    0.00244
C015  1    0.750255   -0.168572    0.956896    11.00000    0.05413    0.06922 =
         0.11818    0.00280   -0.02098   -0.02380
AFIX  23
H01C  2    0.793126   -0.251036    0.933336    11.00000   -1.20000
H01D  2    0.694199   -0.198812    1.015429    11.00000   -1.20000
AFIX   0

C016  1    0.158543    0.605281    0.942591    11.00000    0.10036    0.07709 =
         0.12530   -0.02817   -0.02224   -0.02323
AFIX  23
H01G  2    0.133180    0.561222    1.004736    11.00000   -1.20000
H01H  2    0.074675    0.656245    0.922181    11.00000   -1.20000
AFIX   0
C017  1    0.282044    0.701670    0.929368    11.00000    0.11563    0.05573 =
         0.17536   -0.01522   -0.06258   -0.02123
AFIX  23
H01I  2    0.254786    0.797151    0.902741    11.00000   -1.20000
H01J  2    0.312182    0.703310    0.985807    11.00000   -1.20000
AFIX   0

C018  1    0.865568   -0.068087    0.961127    11.00000    0.06184    0.07482 =
         0.13473   -0.00874   -0.02569   -0.02192
AFIX  23
H01E  2    0.861884   -0.053028    1.021649    11.00000   -1.20000
H01F  2    0.960728   -0.105163    0.939559    11.00000   -1.20000
AFIX   0
HKLF 4


REM  ht_5e_3_autored_a.res in P-1
REM wR2 = 0.4598, GooF = S = 1.152, Restrained GooF = 1.152 for all data
REM R1 = 0.1569 for 1676 Fo > 4sig(Fo) and 0.2950 for all 4418 data
REM 398 parameters refined using 0 restraints

END

WGHT      0.2000      0.0000

REM Highest difference peak  1.076,  deepest hole -0.480,  1-sigma level  0.150
Q1    1   0.7539  0.4980  0.6735  11.00000  0.05    1.08
Q2    1   0.3919  0.2117  0.6636  11.00000  0.05    0.77
Q3    1   0.3100 -0.0147  0.6822  11.00000  0.05    0.73
Q4    1   0.3715  0.0511  0.6775  11.00000  0.05    0.66
Q5    1   0.8202  0.6816  0.6657  11.00000  0.05    0.63
;
_shelx_res_checksum                18294
_shelx_hkl_file
;
   0   0   1  436.29   72.36
   0   0  -2 3308.98  548.74
   0   0   2 3310.25  548.74
   0   0   3   41.92    7.89
   0   0  -5  113.01   19.11
   0   0  -6  319.33   53.12
   0   0  -7 1500.27  236.87
   0   0  -7 1399.46  235.46
   0   0   7 1444.33  235.68
   0   0  -7 1445.86  235.72
   0   0   8    6.74    7.79
   0   0  -8   -1.63    3.56
   0   0  -8   -0.52   14.82
   0   0   8   10.89    9.82
   0   0  -8    5.44    8.97
   0   0  -8   11.17   20.54
   0   0  -9    5.66   15.61
   0   0   9   10.50   10.52
   0   0  -9   41.46   22.64
   0   0   9   23.62    8.95
   0   0 -10    5.76   16.01
   0   0  10   14.45   11.04
   0   0 -10    6.78   23.00
   0   0 -11   30.01   25.04
   0   0 -11   18.72   17.41
   0   0 -12  -18.94   26.77
   0   0 -12   -3.85   17.91
   0   0 -13   -2.80   27.82
   0   0 -14    9.35   30.24
   0   0 -15    8.12   29.23
   0   0 -16  -16.57   28.00
   0   1 -17   -8.38   23.80
   0   1 -16  -56.64   29.51
   0   1 -15   37.24   30.50
   0   1 -14   25.59   30.55
   0   1 -13   35.18   30.29
   0   1 -13  -19.24   19.66
   0   1 -12   15.46   27.67
   0   1 -12  -17.46   19.16
   0   1 -11  -12.59   26.06
   0   1 -11   -9.94   19.19
   0   1 -10  -23.51   24.83
   0   1 -10    1.85   18.23
   0   1 -10   19.13   10.96
   0   1  -9   46.45   11.53
   0   1  -9   27.00    8.60
   0   1  -8   -5.10   21.48
   0   1  -8   -5.01    6.88
   0   1  -8   12.18    9.76
   0   1  -7   33.08   10.90
   0   1  -6   -6.48    9.05
   0   1  -5   59.30   10.28
   0   1  -4  527.20   87.52
   0  -1   3  517.70   85.91
   0  -1   2   83.89   14.57
   0   1  -2   93.42   15.12
   0   1  -1    1.29    3.86
   0   1   1   20.69    4.40
   0   1   2   -0.04    3.15
   0   1   3   11.58    4.09
   0   1   3    4.39    4.16
   0   1   4  455.65   75.76
   0   1   5    5.22    4.89
   0  -1  -6  125.36   30.78
   0   1   6  153.34   25.65
   0   1   7  104.92   25.05
   0   1   7  153.61   23.79
   0  -1  -7  122.09   29.83
   0  -1  -8  169.67   28.27
   0  -1  -8  136.88   34.29
   0  -1  -9   25.10   14.41
   0   1   9   15.22   10.81
   0   1   9   28.50    9.14
   0  -1  -9   13.88    5.11
   0  -1  -9   22.91   21.13
   0   1  10   28.34    9.38
   0  -1 -10   12.80   15.11
   0   1  10    7.83   11.26
   0  -1 -10   17.29   21.86
   0   1  11   33.24   10.76
   0  -1 -11    1.25   23.67
   0  -1 -12    3.77   24.71
   0  -1 -13  -19.24   26.16
   0  -1 -14   -1.10   28.45
   0  -1 -15  -14.31   28.33
   0   1  17   23.40   15.49
   0   2 -16    7.07   25.89
   0   2 -15   42.14   29.89
   0   2 -14  -23.51   20.80
   0   2 -14   43.62   29.98
   0   2 -13    7.83   20.93
   0   2 -13  -11.14   30.39
   0   2 -12   16.46   21.63
   0   2 -12   33.03   29.48
   0   2 -11   12.21   21.01
   0   2 -11    9.98   28.14
   0   2 -11   30.30   13.28
   0   2 -10   -2.93   26.15
   0   2 -10    6.95   12.00
   0   2 -10    6.91    7.84
   0   2  -9   32.40   12.32
   0   2  -9   28.54    9.49
   0   2  -8   13.83   10.61
   0   2  -7   90.52   16.81
   0   2  -7   87.66   18.16
   0   2  -6  107.96   19.31
   0   2  -6  104.88   20.41
   0   2  -5  268.36   44.11
   0   2  -5  234.91   43.10
   0   2  -5  276.73   43.62
   0   2  -5  256.22   42.55
   0   2  -4 1024.80  167.77
   0   2  -4  966.58  167.91
   0  -2   4 1014.80  167.56
   0  -2   3   34.94    6.86
   0   2  -3   32.76    8.67
   0   2  -2  162.16   27.81
   0  -2   1 2286.75  379.27
   0   2   2 1977.11  327.91
   0   2   3    1.90    4.92
   0   2   4    2.14    4.85
   0   2   5  339.46   60.42
   0   2   5  386.63   60.44
   0   2   6   87.59   15.08
   0   2   6   81.00   15.20
   0  -2  -7   -3.95   17.51
   0   2   7   -7.72    5.43
   0   2   7  -13.07    6.23
   0   2   8    2.33    5.40
   0   2   8    7.41    6.23
   0  -2  -9  -19.54   19.46
   0   2   9    2.53    6.48
   0  -2 -10   -2.00   20.64
   0   2  11    1.24    9.85
   0  -2 -11    6.96   22.04
   0   2  11    3.73    9.67
   0   2  12    9.51   10.76
   0  -2 -12   29.89   24.06
   0   2  13   26.04   11.63
   0  -2 -13   -3.39   25.67
   0  -2 -14   12.22   26.99
   0   2  16    4.80   16.65
   0   2  17   -0.69   15.20
   0   3 -14   -0.27   20.80
   0   3 -13    5.68   21.88
   0   3 -12    5.92   22.75
   0   3 -11    3.64    9.07
   0   3 -11   10.71   13.44
   0   3 -10    9.53   12.89
   0   3 -10   -0.29    9.22
   0   3 -10   14.92   26.91
   0   3  -9   29.57   10.05
   0   3  -9   22.18   13.08
   0   3  -9   22.98   26.55
   0   3  -8    7.04   11.68
   0   3  -7   -2.63   10.84
   0   3  -6   86.10   12.74
   0   3  -6   59.97   10.12
   0   3  -6  106.13   14.54
   0  -3   5   72.82   12.99
   0   3  -5   82.55   16.21
   0   3  -5  102.47   17.68
   0   3  -5   66.93   14.57
   0   3  -4    0.59    7.59
   0  -3   4    9.13    4.48
   0   3  -3  131.59   25.11
   0   3  -3  175.10   27.02
   0  -3   2  226.23   38.43
   0   3  -2  231.05   39.75
   0  -3   1   20.55    7.62
   0  -3   0  112.84   20.43
   0  -3  -1   15.07    6.02
   0  -3  -2   31.34    7.62
   0  -3  -3   58.97   11.10
   0   3   3   57.10   11.29
   0  -3  -4    9.17    5.60
   0   3   4    3.92    5.69
   0   3   5  105.85   18.44
   0   3   5  103.82   19.58
   0   3   6  201.62   33.55
   0   3   6  221.10   33.65
   0   3   6  150.87   34.26
   0  -3  -7    6.29   16.83
   0   3   7   -0.70    5.83
   0   3   7  -10.87    9.05
   0   3   7   -2.01    5.46
   0   3   8  441.14   92.99
   0   3   8  661.38   92.79
   0  -3  -8  460.65   94.48
   0  -3  -9   43.64   18.77
   0   3   9   -5.06    9.28
   0  -3 -10   19.48   20.01
   0   3  10   18.24   10.00
   0  -3 -11   27.79   21.64
   0   3  11   25.74   10.65
   0   3  12   23.18   11.79
   0   3  13    8.84   11.43
   0   3  14   13.08   11.91
   0   3  15   11.44   17.73
   0   3  16   -1.51   17.02
   0   3  17   11.01   15.20
   0  -3 -17   -9.96   14.40
   0   4 -15  -15.71   23.73
   0   4 -14  -28.43   26.44
   0   4 -14   22.38   20.44
   0   4 -13   11.59   28.50
   0   4 -13    5.43   22.47
   0   4 -12  -10.14   23.26
   0   4 -12    6.52    9.69
   0   4 -12    4.20   29.43
   0   4 -11  105.46   22.30
   0   4 -11  161.12   24.71
   0   4 -10    1.68   13.74
   0   4 -10   10.15   10.24
   0   4  -9    2.05   27.70
   0   4  -9   57.88   15.51
   0   4  -8   15.37   25.00
   0   4  -8   34.44   13.63
   0   4  -7    5.06   11.97
   0   4  -6   -3.03   13.30
   0   4  -5   98.52   21.48
   0   4  -4   99.15   24.09
   0   4  -4  105.95   22.68
   0  -4   4  125.60   20.51
   0   4  -3   14.16   13.05
   0  -4   2   10.18    7.31
   0   4  -2   13.85   13.41
   0   4  -2   17.96   12.58
   0  -4   1    0.77    7.38
   0   4  -1    5.70   12.74
   0  -4   0    3.39    7.94
   0   4   0    7.55   12.85
   0  -4   0    1.56    6.03
   0  -4  -1   13.63    6.86
   0   4   1   33.95   16.02
   0  -4  -2   -0.30    5.79
   0   4   2    2.37   15.69
   0  -4  -3    3.15    5.71
   0   4   3    0.09   15.40
   0   4   4    4.11    6.34
   0  -4  -4    8.57    5.79
   0   4   4   -2.67   15.24
   0   4   5   51.68    9.83
   0   4   5   35.93   16.94
   0  -4  -5   29.69   14.31
   0  -4  -6   39.05   16.46
   0   4   6   65.95   12.50
   0   4   6   72.44   12.58
   0  -4  -7   71.53   17.55
   0   4   8    7.81    9.23
   0   4   9   26.37   10.37
   0   4  10   14.82   10.21
   0   4  11    8.09   16.94
   0   4  12   20.68   17.92
   0   4  13   19.50   12.94
   0   4  13   18.12   18.53
   0   4  14   -0.63   11.94
   0  -4 -14   -7.93   16.15
   0   4  14   -7.17   18.03
   0   4  15    5.29   11.79
   0  -4 -15    6.88   15.78
   0   4  15   -1.29   17.38
   0   4  16   11.55   16.51
   0   4  17    0.54   14.64
   0   5 -14   30.30   23.41
   0   5 -14   -0.66   18.66
   0   5 -13    5.42   26.06
   0   5 -13  -32.28   21.71
   0   5 -12   53.72   28.48
   0   5 -12   10.55   23.31
   0   5 -12   16.33   10.29
   0   5 -11   26.43   28.21
   0   5 -11    4.53   10.67
   0   5 -11   34.22   14.91
   0   5 -10   20.45   14.65
   0   5 -10    7.11   11.07
   0   5  -9  -14.96   27.97
   0   5  -9   19.56   14.51
   0   5  -8   16.56   25.93
   0   5  -6   38.45   16.96
   0   5  -5   97.72   29.78
   0   5  -5   64.19   30.99
   0   5  -4   11.46   10.95
   0   5  -4   -7.80   14.21
   0   5  -3    7.11   10.38
   0   5  -3  -29.43   13.98
   0   5  -2   99.83   21.85
   0   5  -1  207.48   47.50
   0  -5   1  305.11   45.80
   0  -5   1  251.77   46.01
   0   5   0   37.74   13.42
   0   5   0   32.73   14.51
   0  -5   0   21.65    7.30
   0  -5   0   26.65    8.96
   0   5   1   56.60   17.54
   0  -5  -1   53.92   13.91
   0  -5  -1   72.34   12.45
   0  -5  -2   89.98   15.62
   0   5   2   59.62   21.68
   0  -5  -3   17.37    6.59
   0   5   3   24.23   16.54
   0   5   4  123.15   35.51
   0   5   4  146.78   36.49
   0  -5  -4  220.96   33.16
   0   5   5   97.35   23.03
   0   5   6    1.88   15.77
   0   5   8  133.01   22.63
   0  -5  -9   -2.32   13.53
   0  -5 -10   -3.06   14.20
   0  -5 -11    2.43   14.95
   0   5  12   32.33   18.48
   0  -5 -12    5.85   15.54
   0   5  13   18.69   19.47
   0   5  13   45.31   14.30
   0   5  14   -7.76   18.20
   0   5  14   11.25   12.13
   0   5  15  -10.44   17.41
   0   5  15   -8.97   11.85
   0   5  16   -0.31   15.69
   0   5  17    4.26   13.81
   0   6 -13   23.91   18.65
   0   6 -12   -2.99   24.01
   0   6 -12    2.55   21.03
   0   6 -12   19.10    9.34
   0   6 -11    4.28   25.61
   0   6 -11  -27.71   22.85
   0   6 -11   -2.00   10.30
   0   6 -10   42.26   15.33
   0   6 -10   21.20   11.96
   0   6 -10    7.49   26.33
   0   6  -9   28.98   12.30
   0   6  -9  -21.19   27.11
   0   6  -8   31.67   26.30
   0   6  -7   -4.76   13.73
   0   6  -7  -11.24   24.72
   0   6  -6   28.97   16.90
   0   6  -6   10.75   13.23
   0   6  -5    1.59   12.33
   0   6  -5   10.19   15.94
   0   6  -5    2.67    4.57
   0   6  -4   -6.75   11.75
   0   6  -4   12.19    4.82
   0   6  -4    2.64   15.51
   0   6  -3   17.46   11.20
   0   6  -3  -11.44   15.01
   0   6  -2  109.06   20.74
   0   6  -2   99.69   23.42
   0   6  -1  194.53   37.04
   0   6  -1  208.51   37.19
   0   6   0   -0.51   13.44
   0   6   0    2.00   14.62
   0   6   1   44.00   14.19
   0   6   1   10.63   15.20
   0   6   2   31.77   13.88
   0   6   3    1.46   16.79
   0   6   4  161.23   32.17
   0   6   5   86.21   22.30
   0   6   5   82.71   20.51
   0   6   6   -2.59   17.23
   0   6   6   15.09   14.63
   0   6   7   20.65   17.33
   0   6   7   -0.22   14.54
   0   6   8   44.25    8.30
   0   6   8    5.12   16.48
   0   6   9    5.93   15.18
   0   6  10  -18.31   15.50
   0   6  11   16.40   15.10
   0   6  12  -12.05   15.01
   0   6  13   -6.95   13.90
   0   6  13   16.71   12.57
   0   6  14    6.61   12.04
   0   6  14    5.06   17.53
   0   6  15   -0.19   11.39
   0   6  15  -21.16   16.58
   0   6  16   -4.08   10.23
   0   6  16    7.91   14.58
   0   7 -11   25.53   19.84
   0   7 -11    5.05    9.18
   0   7 -10    5.17   10.02
   0   7 -10    4.86   21.83
   0   7  -9   -0.21   13.40
   0   7  -9   13.51   10.81
   0   7  -9  -18.52   23.31
   0   7  -8   14.00   14.22
   0   7  -8   -5.32   22.74
   0   7  -7   14.51   14.29
   0   7  -7   45.22   23.38
   0   7  -6   -3.48   13.45
   0   7  -6    6.18   17.29
   0   7  -6    8.47   21.13
   0   7  -5   77.93   22.07
   0   7  -5   68.17   18.62
   0   7  -5   77.95   14.04
   0   7  -4   -1.54   16.63
   0   7  -4    7.67    5.33
   0   7  -4   13.40   12.39
   0   7  -3   41.83    8.79
   0   7  -3   31.66   13.61
   0   7  -2   -2.45   11.41
   0   7  -1    2.31   15.35
   0   7  -1   13.11   10.71
   0   7  -1   10.79   16.11
   0   7   0   57.62   18.50
   0   7   0   73.54   19.90
   0   7   1   26.27   15.97
   0   7   1   53.22   17.35
   0   7   2    6.46   15.53
   0   7   2   18.60   13.81
   0   7   3   37.31   14.99
   0   7   4   26.81   14.71
   0   7   4   60.69   19.73
   0   7   5    1.20   15.19
   0   7   5    5.13   18.47
   0   7   6   13.57   15.42
   0   7   6    3.58   18.21
   0   7   7    0.74   16.29
   0   7   7   38.60   19.40
   0   7   7   33.82    7.39
   0   7   8   -0.25   15.16
   0   7   8   -1.00   18.76
   0   7   8    3.80    4.94
   0   7   9   11.21   20.16
   0   7   9   46.78   22.96
   0   7   9   85.43   13.68
   0   7  10   -2.70   15.41
   0   7  11   15.17   14.92
   0   7  12   -4.75   13.89
   0   7  13    1.95   12.26
   0   7  13    1.50   12.80
   0   7  14   16.59   11.72
   0   7  15   -1.33   14.86
   0   7  15   12.82   10.76
   0   8 -10   20.08    8.89
   0   8  -9    4.94    9.10
   0   8  -9    8.59   11.35
   0   8  -8   13.50   10.49
   0   8  -8   12.54   12.46
   0   8  -7   11.85   12.66
   0   8  -6   15.72   13.23
   0   8  -5  -10.42   12.88
   0   8  -5  -21.09   17.93
   0   8  -5    7.74    5.21
   0   8  -4   56.38   17.91
   0   8  -4   86.31   14.04
   0   8  -3    1.74   12.44
   0   8  -3   24.79    6.72
   0   8  -2   22.25   17.25
   0   8  -2    2.63    5.69
   0   8  -2   -3.25   11.55
   0   8  -1    0.75   16.82
   0   8  -1   -7.60    5.79
   0   8  -1    2.54   11.08
   0   8   0    5.04   16.77
   0   8   0   40.55    7.94
   0   8   0   13.35   11.54
   0   8   0   32.59   18.27
   0   8   1   -1.03   15.09
   0   8   1    3.44    9.31
   0   8   1   14.85   16.77
   0   8   2   12.46   16.44
   0   8   2   -1.31   14.93
   0   8   3   28.37   15.33
   0   8   4   28.43   20.80
   0   8   4  107.80   16.78
   0   8   5   -4.78   13.28
   0   8   5   -2.70   16.70
   0   8   5    3.54    5.53
   0   8   6   16.39   13.02
   0   8   6    2.48   19.33
   0   8   6   -6.42   16.34
   0   8   6   -7.86    5.51
   0   8   7    4.16   11.83
   0   8   7    6.05   19.21
   0   8   7   10.05   16.07
   0   8   7   11.38    5.68
   0   8   8   27.69   20.50
   0   8   8   14.50   17.35
   0   8   8   46.52    8.92
   0   8   9    1.04   19.33
   0   8   9    7.01   15.32
   0   8   9    8.02    5.31
   0   8  10   -5.22   14.78
   0   8  10    1.64   18.76
   0   8  11    9.82   14.16
   0   8  12   -1.73   12.87
   0   8  13   -2.37   11.46
   0   8  13    0.96   10.92
   0   8  14   13.14   10.62
   0   9  -8   -2.61    7.97
   0   9  -8  -26.96   17.01
   0   9  -7   -1.82   10.60
   0   9  -7    0.61    8.77
   0   9  -6   13.45   11.28
   0   9  -5   15.64   11.62
   0   9  -4    4.54   11.29
   0   9  -4    4.96    5.37
   0   9  -3  -11.05   11.22
   0   9  -3   -1.50    5.52
   0   9  -2   12.18   11.03
   0   9  -2   10.28    6.17
   0   9  -1   12.43   10.09
   0   9  -1    5.20    6.09
   0   9  -1   27.81   17.00
   0   9   0   45.75    9.28
   0   9   0    5.19   17.60
   0   9   1  -12.21   15.85
   0   9   1    5.14    5.96
   0   9   2   -8.75   16.83
   0   9   2   26.08   15.51
   0   9   3   -4.57   14.80
   0   9   3   12.95    6.16
   0   9   4   -2.46   14.06
   0   9   4    9.86    5.92
   0   9   5    3.06   16.80
   0   9   5   13.15    6.20
   0   9   5    5.15   13.68
   0   9   6   -1.84    5.64
   0   9   6    7.06   16.26
   0   9   6  -12.54   12.73
   0   9   7    3.67   15.79
   0   9   7   13.00    5.87
   0   9   8   20.69   15.38
   0   9   8    5.57    5.47
   0   9   9   17.46   15.17
   0   9   9   22.59    6.30
   0   9  10    1.27   13.74
   0   9  11    5.00   12.75
   0   9  11   -0.51   15.88
   0   9  12   -2.14   11.13
   0   9  13    8.40    9.50
   0  10  -5   12.68    8.03
   0  10  -4    2.51    8.27
   0  10  -3    1.76    4.81
   0  10  -2   14.45    4.11
   0  10  -2    8.15    5.65
   0  10  -2    6.83   14.62
   0  10  -1   -0.29    5.44
   0  10  -1   16.35   14.60
   0  10   0    9.48    5.80
   0  10   0    1.62   14.65
   0  10   1   33.34    8.42
   0  10   1   41.85   15.81
   0  10   2    6.11   14.23
   0  10   3   35.58    8.07
   0  10   3    8.39   14.64
   0  10   4   35.59    7.63
   0  10   4   -2.95   13.64
   0  10   5   11.55    6.07
   0  10   5   15.30   12.03
   0  10   6   -0.86    5.49
   0  10   6  -17.03   14.93
   0  10   7    4.11    5.09
   0  10   7   10.85   14.09
   0  10   8   19.29    4.35
   0  10   8   13.14    5.66
   0  10   9    2.44   12.97
   0  10   9    5.15    2.95
   0  10  10   13.17   11.72
   0  10  11    4.07    8.74
   0  11   0   12.72    4.73
   0  11   0    3.07    3.14
   0  11   1   -1.81   11.56
   0  11   1   11.52    4.94
   0  11   1    6.52    3.27
   0  11   2   17.75   12.09
   0  11   2   24.65    5.26
   0  11   3    6.84   10.59
   0  11   3   11.22    4.95
   0  11   3   -2.92    3.01
   0  11   4   62.34   11.71
   0  11   5    6.99    4.92
   0  11   5   10.99    3.42
   0 -11  -6    7.33    4.29
   0  11   6    3.34    3.14
   1 -11  -5   -4.81    4.00
  -1  11   5    6.11    4.43
   1 -11  -4    2.57    4.19
  -1  11   4   11.76    4.85
  -1  11   3    5.97   11.12
  -1  11   3   -6.97    4.88
  -1  11   2    4.50   11.57
   1 -11  -2    5.88    4.15
  -1  11   1   -1.62   11.72
   1 -11  -1    4.86    4.11
  -1  11   1    6.74    4.67
   1 -11   0   -2.67    4.02
  -1  11   0   -1.73    4.74
  -1  11  -1    2.76   11.15
  -1  10  10   -2.12   11.37
  -1  10   9    5.44   12.32
  -1  10   8    4.09    4.57
   1 -10  -8    2.83    4.30
  -1  10   7   25.26    5.76
   1 -10  -7    9.36    5.28
  -1  10   6    3.26    5.18
  -1  10   6    8.77   11.87
  -1  10   5    1.00    5.30
  -1  10   5   -6.10   12.91
  -1  10   4  -11.52   15.50
  -1  10   4   14.38    5.86
  -1  10   4   15.01   13.81
  -1  10   3   -1.04   15.91
  -1  10   3   -2.15   14.50
  -1  10   3   17.43    6.29
  -1  10   2    0.32   14.79
  -1  10   1   -3.31   14.96
  -1  10   1   15.16    6.21
  -1  10   0  -16.81   15.09
  -1  10   0    1.18    5.55
  -1  10  -1   -4.37   14.90
  -1  10  -1    4.55    5.55
  -1  10  -2    3.45    5.20
  -1  10  -2   -5.27   14.99
   1 -10   2    1.56    4.74
  -1  10  -3   13.33    4.81
   1 -10   3   -2.80    4.37
  -1  10  -5    2.86    7.85
  -1   9  12   15.68   11.71
  -1   9  12   -8.95   14.04
  -1   9  11  -17.92   13.18
  -1   9  11    9.78   15.29
  -1   9  10   -2.61   13.80
  -1   9  10  -15.99   16.46
   1  -9  -9    1.30    4.32
  -1   9   9   -3.59   14.98
  -1   9   8   14.40    5.57
   1  -9  -8   11.56    5.34
  -1   9   8   -0.77   15.58
  -1   9   7   -8.07   16.00
  -1   9   7    5.28   12.71
  -1   9   7   -2.14    5.28
  -1   9   6    5.82   14.35
  -1   9   6   30.14    7.41
  -1   9   5    2.51   14.72
  -1   9   5   17.37    6.58
  -1   9   4   -6.96   17.42
  -1   9   4   17.95    6.44
  -1   9   4   14.65   15.28
  -1   9   3    4.08    5.87
  -1   9   3    9.64   17.19
  -1   9   3   -4.22   15.47
  -1   9   2   38.98   17.80
  -1   9   2  -15.01   16.34
  -1   9   1   12.28   17.38
  -1   9   1  -13.25   16.52
  -1   9   0    5.45   12.25
  -1   9   0  -14.40   18.07
  -1   9  -1   25.49   13.77
  -1   9  -1   61.14   10.35
  -1   9  -1    8.74   18.91
  -1   9  -2    6.76    5.92
  -1   9  -2    1.94   11.75
  -1   9  -3   28.65    7.07
  -1   9  -3    5.46   12.55
  -1   9  -4    8.04   11.79
   1  -9   4    3.92    4.63
  -1   9  -4    0.77   16.80
  -1   9  -4   -2.45    5.37
  -1   9  -5   20.01   16.66
  -1   9  -5   15.87   12.12
  -1   9  -6    2.20   11.30
  -1   9  -7   -3.38    8.94
  -1   9  -7    8.47   10.69
  -1   9  -8    3.63    9.60
  -1   9  -8    4.10    8.12
  -1   8  14    6.54    9.66
  -1   8  13    5.90   12.19
  -1   8  13   11.84   15.10
  -1   8  12  -11.63   13.52
  -1   8  12    2.30   16.73
  -1   8  11    9.77   15.10
  -1   8  11   15.86   17.77
  -1   8  10   -1.52   15.52
  -1   8  10    3.81   18.22
   1  -8  -9    5.21    4.63
  -1   8   9  -10.68   19.02
  -1   8   9   -2.67   15.97
  -1   8   8   -3.72   19.30
  -1   8   8    6.86    5.39
  -1   8   8   17.97   16.78
  -1   8   7   18.72   19.25
  -1   8   7    2.41    5.29
  -1   8   7   -5.05   16.90
  -1   8   6   27.39   19.59
  -1   8   5   -0.32   14.53
  -1   8   4   12.86   15.30
  -1   8   4   17.89   17.36
  -1   8   3   -7.52   15.56
  -1   8   3    1.42   17.11
  -1   8   2   -1.77   15.65
  -1   8   2   18.52   17.59
  -1   8   1    7.41   17.36
  -1   8   1    6.98   16.07
  -1   8   0   10.26   17.16
  -1   8   0   -3.06   17.39
  -1   8  -1    9.20   11.90
  -1   8  -1   -6.54   17.01
  -1   8  -2   33.26   13.84
  -1   8  -3    0.83   17.74
  -1   8  -3   28.90   13.13
  -1   8  -3    9.67    6.19
  -1   8  -4    1.76   13.27
  -1   8  -4   14.46    5.73
  -1   8  -5  -17.06   17.88
  -1   8  -5  -13.06   13.40
  -1   8  -5   -1.77    5.32
  -1   8  -6   -1.81   13.14
  -1   8  -6    8.14   17.53
  -1   8  -7   10.85   13.50
  -1   8  -8    0.56   12.64
  -1   8  -9   12.22    9.37
  -1   8  -9    4.88   11.80
  -1   8 -10    9.87   10.83
  -1   8 -10   17.01    8.56
  -1   7  15   18.34   10.19
  -1   7  14    5.64   10.96
  -1   7  14    0.17   12.35
  -1   7  13    9.77   14.08
  -1   7  12   10.97   18.29
  -1   7  12  -17.56   15.36
  -1   7  11  -12.00   18.95
  -1   7  11  -17.95   16.20
  -1   7  10    5.85   19.19
  -1   7  10   -3.21   16.12
  -1   7   9    2.48   19.09
  -1   7   9   -4.08   16.58
  -1   7   8    0.61    4.82
  -1   7   8   12.54   19.07
  -1   7   8   -6.53   16.49
  -1   7   7   10.60   19.08
  -1   7   7    3.51   16.48
  -1   7   6   -4.74   18.95
  -1   7   5  -13.38   18.86
  -1   7   4    8.68   18.83
  -1   7   3    0.25   16.25
  -1   7   2   24.65   16.52
  -1   7   2   53.02   17.32
  -1   7   1   27.70   16.42
  -1   7   1   45.30   17.19
  -1   7   0    9.69   15.45
  -1   7   0   -3.52   16.08
  -1   7  -1   -4.55   16.26
  -1   7  -2  -15.28   16.80
  -1   7  -3   -5.73   16.99
  -1   7  -3    3.81   12.62
  -1   7  -4    8.35   17.91
  -1   7  -4    4.46   13.15
  -1   7  -5   20.88    6.07
  -1   7  -5   13.85   17.70
  -1   7  -5   -4.52   14.04
  -1   7  -6   -7.82   17.67
  -1   7  -6   -2.37   14.30
  -1   7  -7   14.84   24.89
  -1   7  -7  -27.14   18.16
  -1   7  -7   -8.14   14.67
  -1   7  -8    6.90   24.61
  -1   7  -9   30.77   25.82
  -1   7 -10   10.66   23.24
  -1   7 -10   -9.08   10.29
  -1   7 -11  -13.30   21.79
  -1   7 -11    0.27    8.73
  -1   7 -11  -14.73   11.85
  -1   6  16  -10.34   14.13
  -1   6  15   16.97   11.09
  -1   6  14    1.19   11.57
  -1   6  14    0.20   13.69
  -1   6  13  -14.66   15.20
  -1   6  11    6.41   19.07
  -1   6  10   11.89   18.81
  -1   6   9    4.06   18.50
  -1   6   8    1.10   17.95
  -1   6   7    6.46   17.92
  -1   6   6   23.86   17.84
  -1   6   5    3.95   17.89
  -1   6   4    0.45   17.62
  -1   6   3   32.11   17.93
  -1   6   3   28.45   16.02
  -1   6   2   96.24   21.41
  -1   6   2   61.11   19.87
  -1   6   1   83.15   20.73
  -1   6   0   34.34   16.00
  -1   6  -1    4.38   15.14
  -1   6  -2  -19.10   14.93
  -1   6  -2   17.98   15.32
  -1   6  -3    8.39   15.50
  -1   6  -4   23.20   12.96
  -1   6  -4   19.41   16.31
  -1   6  -5    0.36   16.48
  -1   6  -5   15.01   13.15
  -1   6  -6    7.18    4.74
  -1   6  -6   -3.73   16.64
  -1   6  -7   -5.00   17.15
  -1   6  -9   -5.25   14.83
  -1   6  -9   17.83   27.93
  -1   6 -10    7.58   14.50
  -1   6 -10    4.32   11.13
  -1   6 -10   39.14   28.63
  -1   6 -11    8.14   13.93
  -1   6 -11   -4.93    9.93
  -1   6 -11  -11.34   27.16
  -1   6 -12   13.90   21.01
  -1   6 -12   -5.95   25.57
  -1   6 -13    7.83   18.76
  -1   6 -13   20.72   22.20
  -1   5  16   -3.09   15.30
  -1   5  14   10.06   11.98
   1  -5 -13    2.74   16.42
   1  -5 -12    4.99   16.40
   1  -5 -11    0.17   16.12
  -1   5  10   21.64   18.31
   1  -5 -10   15.29   15.94
  -1   5   9   14.10   17.25
   1  -5  -9   -8.53   15.14
  -1   5   8   90.44   22.94
  -1   5   7   24.27   16.91
  -1   5   6   -4.89   16.10
  -1   5   5   13.09   16.28
  -1   5   4   -8.29   16.15
   1  -5  -4    4.41    5.40
  -1   5   3  101.06   22.51
  -1   5   3   79.54   23.66
   1  -5  -3  103.63   17.75
  -1   5   2   12.37   14.45
   1  -5  -2    7.70    5.50
  -1   5   2   -8.59   16.16
  -1   5   1   -4.15   14.18
   1  -5  -1    1.79    5.51
   1  -5  -1   -3.30    7.08
  -1   5   1   18.92   15.75
  -1   5   0   18.64   14.19
   1  -5   0    9.46    5.61
   1  -5   0    0.78    6.43
  -1   5  -1   93.17   21.17
   1  -5   1   98.61   16.58
   1  -5   1   86.42   16.66
  -1   5  -2    9.35   14.52
  -1   5  -2   37.28   14.63
  -1   5  -3   39.25   15.34
  -1   5  -3   39.42   15.98
  -1   5  -4  -17.69   14.80
  -1   5  -5    3.85   15.10
  -1   5  -6   54.69   18.11
  -1   5  -7   26.59   14.09
  -1   5  -7   21.24   16.09
  -1   5  -8  -15.79   14.17
  -1   5  -9  -13.85   14.69
  -1   5 -10   -6.49   29.32
  -1   5 -10   -6.77   14.83
  -1   5 -11   35.53   30.11
  -1   5 -11   26.37   14.90
  -1   5 -11    6.73   10.57
  -1   5 -12  -34.11   29.71
  -1   5 -12   18.18   14.18
  -1   5 -13   24.94   27.07
  -1   5 -13    0.82   21.50
  -1   5 -14   29.98   24.12
  -1   5 -14  -26.26   18.61
  -1   4  17    0.27   14.14
  -1   4  16   -2.66   16.26
   1  -4 -16   17.61   15.12
   1  -4 -15   26.59   16.69
  -1   4  15   12.48   17.92
  -1   4  14   31.73   12.05
   1  -4 -14  -18.13   16.99
   1  -4 -13   16.11   17.03
  -1   4  13    7.33   11.93
   1  -4 -12    8.05   16.90
   1  -4 -11    8.37   15.97
   1  -4 -10   -4.45   15.30
   1  -4  -9   25.56   15.11
   1  -4  -8   -1.00   14.20
   1  -4  -8   -5.72   10.30
  -1   4   7    5.07   15.25
   1  -4  -7    1.36   13.68
   1  -4  -7    5.11    9.91
  -1   4   6   80.31   20.77
  -1   4   6  101.27   14.80
   1  -4  -6   35.92   19.18
   1  -4  -6   53.64   16.67
   1  -4  -5   16.35   13.60
   1  -4  -5   -3.33    9.05
  -1   4   5   23.79   15.29
  -1   4   5    3.28    5.76
  -1   4   4   92.99   22.33
   1  -4  -3   28.90    7.19
  -1   4   3   33.99   16.24
   1  -4  -2   14.48    5.85
  -1   4   2   15.98   15.81
   1  -4  -1  600.52   95.41
  -1   4   1  461.40   96.39
   1  -4   0   57.58   12.00
   1  -4   0   64.15   11.44
  -1   4   0   47.98   17.12
  -1   4  -1  129.10   24.64
   1  -4   1  120.59   21.24
  -1   4  -2   54.27   15.68
  -1   4  -2   40.80   15.41
  -1   4  -3   47.09   14.91
  -1   4  -3   39.44   15.11
   1  -4   4   51.08   10.15
  -1   4  -4   52.94   16.47
   1  -4   5    2.03    5.36
  -1   4  -5   41.79   13.76
  -1   4  -6    0.25   13.52
  -1   4  -6    2.06   11.90
  -1   4  -7   44.13   16.20
  -1   4  -7   41.18   14.30
  -1   4  -8    2.90   12.92
  -1   4  -9   -5.50   13.35
  -1   4 -10  -24.38   29.05
  -1   4 -10    3.56   14.05
  -1   4 -11   16.42   10.16
  -1   4 -11   -1.08   14.40
  -1   4 -12    7.00   31.70
  -1   4 -12    0.86   14.40
  -1   4 -13  -24.02   30.09
  -1   4 -13   24.61   22.26
  -1   4 -14   12.59   27.56
  -1   4 -14   19.35   20.36
  -1   4 -15   19.52   24.65
   1  -3 -17    8.52   14.19
  -1   3  17   11.86   14.90
  -1   3  16   -2.41   16.96
   1  -3 -16   11.63   15.95
  -1   3  15   -7.88   18.07
   1  -3 -15    1.51   17.18
  -1   3  13   16.91   11.60
   1  -3 -13   11.98   13.68
   1  -3 -12   45.87   19.13
  -1   3  12  115.85   18.52
   1  -3 -11  -13.19   12.42
  -1   3   8  455.49   71.92
   1  -3  -8  334.85   73.47
  -1   3   7   35.05    8.25
   1  -3  -7   26.58   12.19
  -1   3   7   43.33    8.62
  -1   3   6   24.61    8.02
   1  -3  -6   77.09   12.25
  -1   3   5  230.40   38.69
   1  -3  -4  256.88   32.52
  -1   3   4  163.31   30.00
  -1   3   3  113.24   16.32
   1  -3  -3   74.75   16.19
   1  -3  -2  229.39   38.44
   1  -3  -1 1115.76  185.16
   1  -3   0  923.07  162.47
   1  -3   0 1027.51  162.44
   1  -3   1  118.05   20.38
  -1   3  -3  365.58   62.25
  -1   3  -4  -15.20    7.06
   1  -3   4   -4.07    5.37
  -1   3  -4   -1.63   12.51
  -1   3  -5  182.69   34.24
   1  -3   5  219.64   33.88
  -1   3  -5  158.47   35.99
  -1   3  -6   50.81   17.86
  -1   3  -6   79.35   16.89
   1  -3   6   85.59   13.53
  -1   3  -6   61.68   14.42
  -1   3  -7  354.15   65.03
  -1   3  -7  389.69   66.24
  -1   3  -7  462.99   65.83
  -1   3  -8   57.99   15.75
  -1   3  -9   14.29   12.59
  -1   3 -10   16.38   13.38
  -1   3 -11   81.73   17.09
  -1   3 -11   44.13   13.21
  -1   3 -12   30.00   15.03
  -1   3 -13   21.85   31.44
  -1   3 -13   10.07   21.86
  -1   3 -14    7.28   30.45
  -1   3 -14   16.97   20.07
  -1   3 -15    4.91   27.09
  -1   3 -16   -7.27   23.81
   1  -2 -17   -6.55   14.78
  -1   2  17   -8.93   15.29
   1  -2 -15   -5.81   14.11
   1  -2 -12   19.47   25.84
   1  -2 -11    7.28   17.39
   1  -2 -11   -3.05   23.27
  -1   2  11   -4.63    9.78
   1  -2 -10    9.16   22.20
   1  -2 -10   -1.79   16.16
   1  -2  -9   12.18   20.63
   1  -2  -9   -9.26   15.95
  -1   2   8    8.84    5.56
   1  -2  -8   20.57   19.49
  -1   2   7  110.19   16.95
  -1   2   7   81.99   16.81
   1  -2  -7  119.57   25.20
  -1   2   6    5.18    4.93
   1  -2  -6   20.67   18.05
  -1   2   5  691.43  114.85
  -1   2   4   81.14   14.27
  -1   2   3  109.33   18.78
  -1   2   2    0.89    4.42
   1  -2  -2    6.01    4.22
   1  -2  -1  379.40   63.10
   1  -2   0  900.34  149.40
   1  -2   1   64.20   11.46
  -1   2  -2  162.11   27.49
  -1   2  -3  268.11   44.44
   1  -2   3  263.35   44.33
  -1   2  -4  550.16   89.23
   1  -2   4  527.32   89.12
  -1   2  -5  334.23   56.36
   1  -2   5  330.83   55.17
  -1   2  -5  330.28   55.38
  -1   2  -6  179.33   33.81
  -1   2  -6  209.85   35.17
   1  -2   6  182.79   34.09
  -1   2  -6  205.94   34.78
  -1   2  -6  214.87   33.52
  -1   2  -7   24.17   11.46
   1  -2   7   21.16    9.15
  -1   2  -7   23.11    8.16
  -1   2  -7   28.31    6.13
  -1   2  -8   41.87   12.31
   1  -2   8   28.00    9.88
  -1   2  -9   -2.39   11.05
  -1   2 -10    4.40   11.66
  -1   2 -11  -25.36   29.26
  -1   2 -11   25.83   12.73
  -1   2 -12    0.61   29.85
   1  -2  12   -0.32   13.69
  -1   2 -12   20.47   20.37
  -1   2 -12    0.92   13.04
  -1   2 -13    4.43   31.24
   1  -2  13    7.34   13.96
  -1   2 -13   -1.30   20.19
  -1   2 -14   -6.23   30.43
  -1   2 -15  -36.80   29.67
   1  -2  16   10.86   14.34
  -1   2 -16    9.69   25.96
  -1   2 -17  -16.03   22.55
  -1   1  17    2.46   15.17
   1  -1 -16   22.92   14.49
   1  -1 -14  -24.81   29.54
   1  -1 -13   28.90   28.45
   1  -1 -12   59.42   20.96
   1  -1 -12   34.18   28.15
   1  -1 -11   44.16   18.77
   1  -1 -11   19.92   25.39
   1  -1 -10   60.65   19.69
   1  -1 -10   53.79   24.51
   1  -1  -9   76.04   20.49
   1  -1  -9   51.13   24.05
   1  -1  -8  211.45   39.03
   1  -1  -8  220.77   41.38
  -1   1   7  631.13  105.65
   1  -1  -7  674.53  107.76
  -1   1   6  424.71   71.13
   1  -1  -6  398.11   72.55
   1  -1  -6  513.63   73.85
  -1   1   2  947.01  157.09
  -1   1   1   98.90   16.63
   1  -1   0    0.58    2.55
  -1   1  -1   56.71    9.79
   1  -1   2  949.33  157.49
   1  -1   3 2404.07  398.66
   1  -1   4  256.52   42.84
  -1   1  -5  221.08   37.18
  -1   1  -6  298.94   44.41
  -1   1  -6  247.99   43.59
  -1   1  -7  847.78  134.53
  -1   1  -7  770.98  134.87
   1  -1   7  760.95  134.79
  -1   1  -8  191.38   30.94
   1  -1   8  163.04   30.54
   1  -1   9   77.81   16.74
  -1   1  -9   91.45   17.32
  -1   1 -10   93.06   16.30
   1  -1  10   65.05   15.45
  -1   1 -11   65.72   14.09
   1  -1  11   42.08   15.30
  -1   1 -11   74.03   27.95
  -1   1 -11   12.09   20.03
   1  -1  12   35.91   14.13
  -1   1 -12   35.38   30.15
  -1   1 -12   -3.38   19.47
   1  -1  13   -0.16   13.91
  -1   1 -13    9.42   29.81
  -1   1 -14    3.04   29.92
  -1   1 -15  -17.68   29.61
  -1   1 -16   18.62   27.34
  -1   1 -17   -3.11   24.25
   1   0 -15   19.88   29.54
   1   0 -14  -13.85   29.89
   1   0 -13    7.57   29.26
   1   0 -13  -11.74   20.48
   1   0 -12   38.57   27.81
   1   0 -12   -9.20   19.73
   1   0 -11   17.18   24.72
   1   0 -11    5.63   18.01
   1   0 -10   13.82   23.27
   1   0 -10    8.53   16.86
   1   0  -9    6.94    6.63
   1   0  -9   -5.38   21.83
   1   0  -9    3.31   15.91
   1   0  -8   70.70   30.88
   1   0  -8  103.96   27.82
   1   0  -8  152.46   23.95
   1   0  -7    3.80   19.39
   1   0  -7   -0.26   15.27
   1   0  -7   13.58    6.63
   1   0  -6   46.13    8.06
   1   0  -6   48.98   20.19
   1   0  -6   51.42   16.42
   1   0  -5   11.89   17.66
  -1   0   5    7.54    3.70
  -1   0   4    8.63    3.27
  -1   0   0    1.26    2.32
  -1   0   0    5.73    2.61
   1   0   1    1.59    2.62
  -1   0  -3   20.82    5.61
  -1   0  -3   28.00    6.28
  -1   0  -4   14.86    5.04
  -1   0  -4   17.36    5.72
  -1   0  -5    8.79    4.77
  -1   0  -5   11.00    5.00
  -1   0  -6   75.30   11.73
  -1   0  -6   54.30   11.67
  -1   0  -7  136.26   22.13
  -1   0  -7  111.71   23.19
   1   0   7  130.20   23.25
  -1   0  -8   56.28   10.77
  -1   0  -8   71.64   13.14
   1   0   8   53.02   12.93
  -1   0  -9   -1.91    4.54
   1   0   9   -5.27   11.03
   1   0   9   -8.87    8.88
  -1   0  -9   -5.55    8.92
  -1   0 -10   13.29    9.41
  -1   0 -10   10.43   14.97
  -1   0 -10    1.94   22.90
   1   0  10   -0.46   11.40
   1   0  10   -5.37    9.52
  -1   0 -11   18.07   24.96
   1   0  11   -6.03   12.53
   1   0  11   15.63    9.89
  -1   0 -12   -9.61   26.33
   1   0  12    5.65   13.29
  -1   0 -13    2.72   27.19
   1   0  13  -12.49   13.96
  -1   0 -14    8.59   28.78
  -1   0 -15   65.56   30.95
  -1   0 -16   12.06   27.67
  -1   0 -17   -0.89   25.21
   1   1 -15   21.68   29.72
   1   1 -14   -2.47   20.92
   1   1 -14  -12.90   29.94
   1   1 -13  -14.35   21.43
   1   1 -13  -35.01   30.31
   1   1 -12   -1.88   20.34
   1   1 -12   22.02   28.07
   1   1 -11   16.25   19.81
   1   1 -11   31.27   25.95
   1   1 -10   48.69   10.55
   1   1 -10   30.13   19.78
   1   1 -10    1.35   25.27
   1   1  -9    7.32    7.29
   1   1  -9    4.22   17.68
   1   1  -9    3.48   22.66
   1   1  -8   89.44   15.95
   1   1  -8   72.91   14.20
   1   1  -8   39.36   24.78
   1   1  -8   49.01   20.43
   1   1  -7  191.43   28.33
   1   1  -7  146.10   27.46
   1   1  -7  151.86   27.61
   1   1  -6  181.54   33.34
   1   1  -6  185.74   32.77
   1   1  -6  206.06   32.84
   1   1  -5  232.69   42.92
   1   1  -5  269.08   42.55
   1   1  -5  248.77   42.55
   1   1  -4  941.79  156.44
  -1  -1   1   65.37   12.18
  -1  -1   0   15.11    3.71
   1   1   0   15.95    3.91
  -1  -1   0   10.81    5.82
  -1  -1  -1    6.61    3.37
  -1  -1  -1    6.70    3.60
  -1  -1  -2   88.22   14.77
  -1  -1  -2   83.09   14.71
   1   1   3 3020.30  500.88
  -1  -1  -4    1.34    4.77
   1   1   4    3.77    5.71
   1   1   5 1067.47  177.25
   1   1   6  236.16   40.60
  -1  -1  -7   74.36   13.72
   1   1   7   87.23   16.49
   1   1   7   72.11   15.30
  -1  -1  -8  225.16   40.56
  -1  -1  -8  354.31   45.46
   1   1   8  243.51   41.78
   1   1   8  263.23   41.31
  -1  -1  -9   58.83   21.65
  -1  -1  -9   30.48    7.80
   1   1   9   43.93   10.87
   1   1   9   41.62   12.79
   1   1  10    1.94   11.62
   1   1  10    2.55    9.29
  -1  -1 -10    2.80   21.60
   1   1  11    3.88   12.15
   1   1  11    0.46    9.94
  -1  -1 -11  -21.75   22.95
   1   1  12   41.94   16.56
   1   1  12   71.75   15.07
  -1  -1 -12   62.92   27.10
   1   1  13   11.60   11.48
  -1  -1 -13   39.75   26.41
  -1  -1 -14   12.04   27.11
  -1  -1 -15  -16.30   27.59
  -1  -1 -16   -8.38   26.34
   1   1  16    0.42   15.18
   1   2 -16  -13.91   24.79
   1   2 -15   19.66   29.08
   1   2 -15   47.86   22.09
   1   2 -14    8.50   29.42
   1   2 -14    5.97   21.41
   1   2 -13   -6.75   29.84
   1   2 -13   14.33   22.05
   1   2 -12  -15.39   21.75
   1   2 -11   -5.40    8.83
   1   2 -11   -3.39   20.53
   1   2 -10    8.31    8.56
   1   2 -10  -20.02   20.03
   1   2  -9   -3.78    8.13
   1   2  -9   -5.33   11.24
   1   2  -9   -1.38   18.67
   1   2  -8   18.68   11.07
   1   2  -8   14.22    8.13
   1   2  -7   -0.86    7.81
   1   2  -7    4.53    9.90
   1   2  -6  266.04   52.47
   1   2  -6  333.64   49.14
   1   2  -6  263.75   48.71
   1   2  -5   40.16    9.73
   1   2  -5   28.53   19.49
   1   2  -5   34.86   11.17
   1   2  -4  621.02  103.38
   1   2  -3   11.84    7.24
   1   2  -2  652.06   96.32
   1   2  -2  564.36   96.01
   1   2  -1   -1.95    3.27
   1   2   0  457.81   76.05
   1   2   1  656.92  109.07
   1   2   2  574.58   95.52
   1   2   3  201.82   33.95
   1   2   4  690.56  114.34
   1   2   4  685.93  114.32
   1   2   5  667.40  115.12
   1   2   5  727.22  115.20
   1   2   6  383.01   57.86
   1   2   6  329.69   57.70
   1   2   6  313.67   58.58
   1   2   7  511.69   71.19
   1   2   7  401.72   70.96
   1   2   7  382.94   71.70
  -1  -2  -7  332.48   72.99
   1   2   8   -4.63    5.11
   1   2   8    3.66    6.67
  -1  -2  -8   10.38   17.15
   1   2   8    1.66   11.31
   1   2   9   18.78    9.75
  -1  -2  -9   23.65   18.35
   1   2   9   21.25   11.95
   1   2  10   27.33   10.59
  -1  -2 -10   22.89   19.75
   1   2  11   12.90   10.52
  -1  -2 -11   -6.40   21.39
   1   2  12    2.88   10.88
  -1  -2 -12  -15.28   22.53
   1   2  13   17.11   11.71
  -1  -2 -13   14.23   24.22
   1   2  13   -2.75   11.89
   1   2  14   -1.42   11.78
  -1  -2 -14   17.00   25.05
  -1  -2 -15    0.47   25.27
   1   2  15    4.42   16.41
   1   2  16    9.54   15.58
   1   3 -15  -14.20   20.10
   1   3 -14   27.83   22.38
   1   3 -13    9.17   21.93
   1   3 -13  -18.62   29.39
   1   3 -12    9.57   23.33
   1   3 -12    0.60   29.86
   1   3 -12   40.87   11.27
   1   3 -11   14.77   29.98
   1   3 -11   11.07   24.16
   1   3 -11   58.59   12.89
   1   3 -10   -0.52   26.41
   1   3 -10    5.87   21.22
   1   3 -10    3.88   13.21
   1   3 -10    1.06    9.42
   1   3  -9    0.47   24.94
   1   3  -9   -1.29    8.95
   1   3  -9    8.16   12.16
   1   3  -8  -11.08   23.11
   1   3  -8   10.05    8.89
   1   3  -8   10.75   11.63
   1   3  -7  -32.83   21.92
   1   3  -7    6.16   10.63
   1   3  -6  127.90   29.73
   1   3  -5   16.38   12.13
   1   3  -5    1.09    7.82
   1   3  -4  348.40   57.02
  -1  -3   4  338.07   56.34
   1   3  -4  332.57   57.89
   1   3  -3   38.83    7.95
   1   3  -3   47.39   11.03
   1   3  -3   67.51   11.74
  -1  -3   2  804.16  133.84
   1   3  -2  805.63  133.89
  -1  -3   1  227.77   38.77
  -1  -3   0    6.68    8.58
  -1  -3  -1    2.73    4.87
   1   3   2   10.44    5.36
   1   3   3  202.71   34.30
   1   3   4  890.60  155.55
   1   3   4  949.12  155.57
   1   3   4 1012.33  155.85
   1   3   5   38.05   10.56
   1   3   5   23.75    6.82
   1   3   5   31.70   14.89
   1   3   5   17.69    6.99
   1   3   6  368.43   66.58
   1   3   6  365.14   65.90
   1   3   6  400.38   65.37
   1   3   6  399.99   65.30
   1   3   7   60.59   11.39
   1   3   7   70.52   11.86
   1   3   8  112.34   25.74
   1   3   8  155.16   24.60
   1   3   9    3.91   10.19
  -1  -3  -9   -2.99   16.76
   1   3  10   -6.95   10.61
  -1  -3 -10  -13.41   17.96
   1   3  11   -9.91   11.08
  -1  -3 -11  -18.15   19.81
   1   3  11   14.28   10.50
   1   3  12    9.82   11.33
   1   3  12   18.95   11.59
   1   3  13   70.38   14.04
   1   3  13   20.73   13.50
   1   3  13   30.48   18.32
   1   3  14    8.75   12.28
   1   3  14   16.01   17.01
   1   3  15   13.43   12.31
   1   3  15   15.42   16.84
   1   3  16    8.46   15.79
   1   3  17    4.81   14.44
   1   4 -15   34.33   23.18
   1   4 -14   17.22   21.13
   1   4 -14   22.38   26.21
   1   4 -13   -3.62   22.13
   1   4 -13   29.79   27.39
   1   4 -12    0.49    9.98
   1   4 -12   14.37   28.70
   1   4 -12   -1.65   23.20
   1   4 -11    2.43   10.27
   1   4 -11    9.14   28.53
   1   4 -11  -35.09   23.78
   1   4 -10  -21.54   27.21
   1   4 -10  -23.55   11.14
   1   4 -10  -15.96   14.51
   1   4  -9  -10.38    9.98
   1   4  -9  -11.96   13.30
   1   4  -8   52.90   26.15
   1   4  -8   48.53   12.79
   1   4  -8   47.14   14.83
   1   4  -7    9.70   22.41
   1   4  -6    3.98   20.32
   1   4  -5    2.88    3.68
   1   4  -5   -2.32   10.28
   1   4  -5    7.08   13.10
   1   4  -4  104.09   14.37
   1   4  -4   84.06   16.82
   1   4  -4   73.03   10.86
   1   4  -4   50.38   10.38
   1   4  -3   35.91   20.64
   1   4  -3   84.33   18.59
   1   4  -2   74.16   16.24
  -1  -4   2   86.21   15.81
   1   4  -1   29.34   10.21
   1   4  -1   38.52   13.73
  -1  -4   1   31.90    9.88
   1   4  -1   38.31   12.88
  -1  -4   0   38.21   10.14
   1   4   0   10.46   11.86
  -1  -4  -1  377.88   66.03
   1   4   1  412.11   66.35
   1   4   2  115.81   28.78
   1   4   2  180.94   29.85
   1   4   2  172.59   27.44
   1   4   3  147.71   25.91
   1   4   3  133.45   23.30
   1   4   4    9.24   12.57
   1   4   5   49.46   16.26
   1   4   5   51.02   14.22
   1   4   5   65.20   11.90
   1   4   5   85.51   12.43
   1   4   5   55.12   11.07
   1   4   6  360.38   55.25
   1   4   6  362.65   55.23
   1   4   6  306.29   54.94
   1   4   6  296.19   55.78
   1   4   7    1.73    3.84
   1   4   7    0.50    9.79
   1   4   7    0.45   15.42
   1   4   8    0.86   14.81
   1   4   8    2.20   10.00
   1   4   9   41.93   12.57
   1   4   9   40.65   16.91
   1   4  10   45.73   13.20
   1   4  10   44.71   17.81
   1   4  11  -12.76   11.12
   1   4  11   -7.85   16.40
   1   4  12   19.74   11.71
   1   4  12    7.55   16.73
   1   4  12   -8.36   11.17
   1   4  13   92.33   16.50
   1   4  13   56.64   20.33
   1   4  13   39.26   15.42
   1   4  14   -1.44   17.17
   1   4  14   11.12   12.56
   1   4  15    4.48   16.96
   1   4  15   20.95   12.56
   1   4  16   -1.08   15.82
   1   4  16   -2.69   12.01
   1   4  17    8.54   14.17
   1   5 -13   41.71   25.92
   1   5 -13   22.09   21.19
   1   5 -12   28.93   22.91
   1   5 -12  -16.22   26.98
   1   5 -12   19.05   10.39
   1   5 -11   28.88   24.11
   1   5 -11   -8.60   10.63
   1   5 -11   -8.50   27.17
   1   5 -10  -21.55   24.04
   1   5 -10  -25.77   27.34
   1   5 -10    3.55   10.78
   1   5 -10   26.48   14.62
   1   5  -9   12.02   26.00
   1   5  -9    4.95   10.98
   1   5  -8   14.44   24.61
   1   5  -8   17.97   11.09
   1   5  -7    8.81   23.53
   1   5  -6  -12.78   21.61
   1   5  -6   44.04   12.98
   1   5  -5    7.98    4.16
   1   5  -5  -25.10   14.21
   1   5  -5   -3.13   19.70
   1   5  -5   -0.29   11.16
   1   5  -4    5.31   11.06
   1   5  -4    5.30   14.31
   1   5  -4   32.16    6.01
   1   5  -4    4.74   18.03
   1   5  -3   35.05    7.69
   1   5  -3   46.61   11.74
   1   5  -2   12.56    9.29
  -1  -5   2    3.73    8.13
   1   5  -2    9.62    4.41
   1   5  -2    2.71    4.37
   1   5  -2    8.01   12.85
  -1  -5   1    1.46    8.47
   1   5  -1    2.70    8.84
   1   5  -1    1.93   13.36
   1   5  -1   10.36   12.29
   1   5  -1   -0.66    4.62
  -1  -5   0   13.35    9.17
   1   5   0   25.82    8.89
   1   5   0   24.67   12.32
  -1  -5   0   14.52    6.88
  -1  -5  -1   13.60    9.36
   1   5   1   11.32    5.40
   1   5   1    2.40   11.81
  -1  -5  -1   11.33    6.32
  -1  -5  -2   11.98    6.39
  -1  -5  -2   11.93   10.07
   1   5   2   12.77    5.75
   1   5   2   13.82   13.10
   1   5   2    8.33   11.04
   1   5   2   27.59   16.04
   1   5   3   27.86    7.56
  -1  -5  -3   30.88    7.96
   1   5   3   27.16   11.58
   1   5   3   32.68   13.82
   1   5   4   83.15   15.91
  -1  -5  -4   90.91   15.93
   1   5   4   94.44   19.75
   1   5   5   -6.31   13.15
   1   5   6    2.27    3.94
   1   5   6   15.38   12.90
   1   5   7   67.85   11.01
   1   5   7    3.70   16.17
   1   5   8   18.47    4.81
   1   5   8   -7.02   13.07
   1   5   9   20.22   16.70
   1   5  10   -4.68   16.61
   1   5  11    8.50   17.49
   1   5  11    8.92   12.88
   1   5  12   14.22   18.01
   1   5  12   -0.72   12.72
   1   5  12   49.29   12.77
   1   5  13    3.16   12.13
   1   5  13    2.81   17.63
   1   5  14   16.62   12.54
   1   5  14   10.10   17.74
   1   5  15  -10.72   12.35
   1   5  15   11.10   16.68
   1   5  16    6.93   11.40
   1   5  16   -4.61   15.43
   1   5  17    9.00   13.45
   1   6 -13   -0.88   17.28
   1   6 -12    8.51   22.48
   1   6 -12    0.81   20.18
   1   6 -12   10.27    9.21
   1   6 -11    1.85   10.27
   1   6 -11  -13.17   22.42
   1   6 -11  -10.42   24.18
   1   6 -10   23.09   11.31
   1   6 -10    1.34   23.23
   1   6 -10    5.49   24.66
   1   6  -9    9.27   11.23
   1   6  -9   -4.16   24.45
   1   6  -8   23.91   12.12
   1   6  -8   18.69   14.30
   1   6  -8   -7.52   23.83
   1   6  -7  119.19   21.63
   1   6  -7   46.65   28.35
   1   6  -6   29.23   12.95
   1   6  -6  -14.42   21.48
   1   6  -5   21.01    5.94
   1   6  -5   30.37   12.52
   1   6  -5   16.80   16.57
   1   6  -5    4.64   20.03
   1   6  -4   29.83    6.71
   1   6  -4   25.79   11.97
   1   6  -3   33.52    7.32
   1   6  -3   24.15   11.77
   1   6  -2  121.35   18.18
   1   6  -2   87.95   20.05
   1   6  -1   -9.42   14.30
   1   6  -1   -6.97   13.50
   1   6  -1   -3.74    4.66
   1   6  -1    7.82    9.10
   1   6   0   29.95   14.05
   1   6   0   35.43   10.35
   1   6   1   31.75   13.48
   1   6   1   21.86    8.95
   1   6   2  117.92   23.29
   1   6   3   16.25   12.22
   1   6   3   27.40   14.27
   1   6   3   26.70   17.23
   1   6   4   15.95   11.77
   1   6   4   33.35   14.34
   1   6   4   52.31   17.72
   1   6   5   -8.67   13.39
   1   6   5    4.48    4.48
   1   6   5    7.40   10.22
   1   6   6   62.10   22.98
   1   6   6   40.23   20.86
   1   6   7   26.66    6.34
   1   6   7   15.38   14.24
   1   6   8   29.35    6.57
   1   6   8   11.65   14.21
   1   6   9    5.62   13.45
   1   6  10   -6.73   17.87
   1   6  10   -2.01   13.42
   1   6  11   75.97   19.46
   1   6  11   16.66   14.96
   1   6  12   -0.58   18.29
   1   6  12   11.76   12.36
   1   6  13    8.40   18.00
   1   6  13   15.26   12.55
   1   6  14    0.18   17.07
   1   6  14   18.31   12.67
   1   6  15   13.15   16.48
   1   6  15   16.31   12.19
   1   6  16    3.55   15.00
   1   6  16   28.15   11.35
   1   7 -11   -1.26    8.92
   1   7 -11   14.89   18.72
   1   7 -10   12.26   10.07
   1   7  -9  -15.59   11.09
   1   7  -8  -10.53   13.42
   1   7  -8   -7.37   11.11
   1   7  -7   -0.20   13.26
   1   7  -7   12.21   11.23
   1   7  -6   10.28   13.05
   1   7  -5   69.94   24.81
   1   7  -5  142.59   22.19
   1   7  -4    9.31   11.62
   1   7  -4    5.31    5.17
   1   7  -3   -5.72   11.07
   1   7  -3    6.98    5.32
   1   7  -2   21.41   15.29
   1   7  -2    7.15   10.42
   1   7  -2    0.68    5.24
   1   7  -1   26.35   14.51
   1   7  -1    8.54    5.47
   1   7  -1   12.25    9.80
   1   7   0   12.61   15.35
   1   7   0    4.00    8.88
   1   7   0    0.29   13.78
   1   7   0   -0.52    5.20
   1   7   1   -2.13    8.01
   1   7   1   -8.56   13.80
   1   7   2    8.68    5.14
   1   7   2  -17.66   12.87
   1   7   3   -6.80   14.64
   1   7   3    5.57    4.97
   1   7   3  -14.19   12.52
   1   7   4   -2.02   15.12
   1   7   4   21.78   11.96
   1   7   4   16.40    5.81
   1   7   5  -10.02   14.52
   1   7   5   10.38   17.89
   1   7   5   -8.17   11.40
   1   7   5    1.01    4.92
   1   7   6    6.06    4.95
   1   7   6   -9.43   10.30
   1   7   6   -9.56   14.56
   1   7   7    7.49    5.09
   1   7   7    9.77   14.50
   1   7   8   60.02   10.71
   1   7   8   23.32   17.03
   1   7   9   12.98    5.30
   1   7   9    1.54   14.18
   1   7  10   28.68   14.12
   1   7  10   11.61    3.60
   1   7  11   -0.20   13.23
   1   7  12   -8.02   18.04
   1   7  12   17.30   12.50
   1   7  13   -1.11   17.31
   1   7  13   10.94   12.08
   1   7  14   -6.55   16.49
   1   7  14   -2.65   11.58
   1   7  15    9.12   14.69
   1   7  15   -4.58   10.89
   1   7  16   -4.71    9.61
   1   8  -9   13.70   18.99
   1   8  -9   -2.28    8.98
   1   8  -8    8.90   20.14
   1   8  -8   13.94    9.82
   1   8  -7    5.81   10.45
   1   8  -7   10.29   12.35
   1   8  -6    9.11   12.27
   1   8  -5   -0.18   11.91
   1   8  -4   -2.46    3.67
   1   8  -4   -1.01    5.46
   1   8  -4   -3.71   11.72
   1   8  -3    6.19   16.46
   1   8  -3   18.39    6.25
   1   8  -3   -8.71   11.29
   1   8  -2   50.86   18.08
   1   8  -2   41.20    8.98
   1   8  -2   23.43   12.50
   1   8  -1   -1.78   16.32
   1   8  -1   23.79    6.71
   1   8  -1   13.68   10.42
   1   8   0   29.43   15.61
   1   8   0    2.94    9.23
   1   8   0   21.70    6.40
   1   8   1    7.06   14.46
   1   8   1    4.00    5.82
   1   8   2   28.39   14.93
   1   8   3   -2.55   13.23
   1   8   3    7.85    5.72
   1   8   3   12.11   16.09
   1   8   4  -18.05   13.02
   1   8   4    7.79    5.72
   1   8   4   12.68   16.19
   1   8   5   17.59   15.75
   1   8   5   21.67    6.34
   1   8   5    6.90   12.52
   1   8   6    7.01   15.74
   1   8   6   14.18   11.05
   1   8   6    6.79    5.64
   1   8   7   56.40   23.36
   1   8   7   24.79   20.05
   1   8   7   88.78   14.35
   1   8   8  -14.79   14.71
   1   8   8   -0.85    5.25
   1   8   9   -9.16   14.21
   1   8   9    0.79    4.88
   1   8  10   -1.08   13.63
   1   8  10    6.39    3.27
   1   8  11   -8.01   13.08
   1   8  13    8.10   15.82
   1   8  13   -8.19   11.20
   1   8  14    9.63   14.46
   1   8  14   10.73   10.53
   1   8  15   -6.80    9.54
   1   9  -8    0.63    7.60
   1   9  -7   10.25   17.76
   1   9  -7    2.17    8.47
   1   9  -5   21.70   10.14
   1   9  -5   -4.68   11.05
   1   9  -4   -7.75   10.67
   1   9  -4  -18.98   10.44
   1   9  -3    8.88    4.28
   1   9  -3   21.65   10.49
   1   9  -3   15.34    5.85
   1   9  -2   -4.42   16.11
   1   9  -2    2.35    5.80
   1   9  -1  -18.29   16.26
   1   9  -1   18.55    6.48
   1   9   0   28.35   15.56
   1   9   0   -4.01    6.01
   1   9   1    0.66   14.77
   1   9   1    2.69    6.07
   1   9   2   -4.40   14.23
   1   9   3   13.89   14.66
   1   9   3   36.27    8.39
   1   9   4    1.37   16.36
   1   9   4   -4.65   12.83
   1   9   4   -7.75    6.24
   1   9   5   -6.65   15.84
   1   9   5  -17.51   12.13
   1   9   5   -1.13    5.74
   1   9   6    1.54   16.41
   1   9   6   36.93    8.14
   1   9   7   -5.18   15.17
   1   9   7   12.36    5.84
   1   9   8   -0.23   14.64
   1   9   8   12.06    5.70
   1   9   9    5.21    3.31
   1   9   9    6.27   13.59
   1   9   9    0.52    4.97
   1   9  10  -14.78   13.77
   1   9  10   23.43    4.81
   1   9  11   34.51   13.28
   1   9  12    4.70   10.17
   1  10  -5  -10.65    7.70
   1  10  -4  -17.15    8.63
   1  10  -3   -1.94    8.42
   1  10  -3   -2.05    4.63
   1  10  -2   25.13    5.41
   1  10  -2   28.44    6.07
   1  10  -1    4.63    3.69
   1  10  -1    7.86    5.38
   1  10  -1   -6.63    8.37
   1  10   0   34.03   15.35
   1  10   0   39.23    7.06
   1  10   0   37.48    8.44
   1  10   0   10.45   10.23
   1  10   1    9.09   14.01
   1  10   1   18.71    6.40
   1  10   2    6.95   13.10
   1  10   3   35.52   17.00
   1  10   3   75.62   12.96
   1  10   4   13.66   11.60
   1  10   4    4.83    5.67
   1  10   5    9.25    5.77
   1  10   6   14.98   18.18
   1  10   6   77.00   12.78
   1  10   7   -1.08   13.72
   1  10   7    3.44    3.38
   1  10   7   -2.45    5.29
   1  10   8   14.85   13.16
   1  10   8   12.48    4.01
   1  10   9   -1.23   12.29
   1  10   9   -4.08    3.80
   1  10   9   -8.44    3.29
   1  10  10    1.95    9.21
   1  10  10   -6.47   11.25
   1  10  11    6.15    8.75
   1  11   0    9.45    4.05
   1  11   0    9.46    3.47
   1  11   1   11.83    4.35
   1  11   1   11.24    3.72
   1  11   2    0.91    3.14
   1  11   3    8.44    3.54
   1  11   5    1.12    3.00
   1  11   6    7.35    3.88
   1  11   6    6.68    3.14
   1  11   7    3.73    3.02
   1  11   7   11.31    4.45
   1  11   7    7.85    3.59
  -2  11   3    0.53    4.48
   2 -11  -2   10.66    4.09
  -2  10   9    2.63   11.40
  -2  10   7    4.47   11.15
   2 -10  -7    5.55    4.25
  -2  10   7   -3.83    4.66
  -2  10   6  -11.07   12.53
  -2  10   6    4.98   14.05
   2 -10  -6   -1.24    4.53
  -2  10   6   11.58    5.04
  -2  10   5   18.56   13.24
  -2  10   5  -11.09   14.89
   2 -10  -5    7.28    4.99
  -2  10   5   14.96    5.65
  -2  10   4   10.64   14.85
   2 -10  -4    7.70    5.20
  -2  10   4   23.94    5.92
  -2  10   3  -10.74   15.20
  -2  10   3    7.48   14.38
  -2  10   3    2.59    5.53
  -2  10   2    4.86   14.54
   2 -10  -2    4.07    4.92
  -2  10   2   14.08   15.11
   2 -10  -1   -0.08    4.89
  -2  10   1   27.55   14.82
  -2  10   0    1.13    5.53
   2 -10   0   -2.03    4.83
  -2  10   0   -1.01   14.96
   2 -10   1    0.31    4.80
  -2  10  -1   18.81    5.51
   2 -10   2    9.15    4.65
  -2  10  -2    2.25    9.61
  -2  10  -2    9.20    5.34
  -2  10  -3   -3.04    9.52
   2 -10   3    2.62    4.06
  -2  10  -3   10.70   13.76
  -2  10  -3    1.46    4.65
  -2  10  -4   -4.26   12.98
  -2   9  11    1.46   12.18
  -2   9  10    8.65   13.48
  -2   9   9  -14.05   14.69
   2  -9  -8    1.67    4.66
  -2   9   8   10.12    4.95
   2  -9  -7    2.56    4.94
  -2   9   7    4.61    5.35
  -2   9   6  -17.67   16.35
  -2   9   6   -0.62   14.32
   2  -9  -6    9.50    5.11
  -2   9   6    1.89    5.43
  -2   9   5  -30.31   15.58
   2  -9  -5   -0.74    5.34
  -2   9   5   -4.52   16.81
  -2   9   4   13.76   17.09
  -2   9   4   -0.35   15.32
  -2   9   3   26.74   17.21
  -2   9   3  -19.02   16.08
  -2   9   2   17.48   17.26
  -2   9   2   13.65   16.76
  -2   9   1   12.46   17.11
  -2   9   1    9.39   16.60
  -2   9   0    1.11   11.50
  -2   9   0    4.99   16.97
  -2   9   0    3.98   16.90
  -2   9  -1    6.45   11.83
   2  -9   2    5.73    5.13
  -2   9  -2   -0.17   12.19
  -2   9  -2    6.43   16.87
  -2   9  -2    2.32    5.81
  -2   9  -3    1.61    5.70
  -2   9  -3   27.17   12.43
   2  -9   3    7.69    5.05
  -2   9  -3   13.41   17.06
  -2   9  -4    7.68    5.20
  -2   9  -4  -12.14   16.89
  -2   9  -4    7.09   12.13
   2  -9   4   -2.92    4.76
  -2   9  -5   12.48   12.19
  -2   9  -5   -3.21   16.07
  -2   9  -6    5.42   11.29
  -2   9  -7   -0.29   10.40
  -2   8  13   18.24   14.30
  -2   8  13   13.89   12.53
  -2   8  12   12.93   15.71
  -2   8  12   -6.69   13.83
  -2   8  11   -5.97   16.77
  -2   8  11   13.83   14.52
  -2   8  10  -17.39   18.16
  -2   8  10  -15.72   16.24
  -2   8   9    1.55   18.45
  -2   8   9    3.30   16.42
  -2   8   8   -6.68   18.61
  -2   8   8   15.02    5.50
   2  -8  -8    5.69    5.22
   2  -8  -7    9.76    5.53
  -2   8   7   16.87   18.65
  -2   8   6  -23.52   17.71
  -2   8   6   17.01   18.88
  -2   8   5    9.98   17.64
  -2   8   4   -7.90   17.70
  -2   8   3   20.38   17.89
  -2   8   3    1.49   16.76
  -2   8   2    0.58   17.05
  -2   8   2   -4.19   16.95
  -2   8   1   11.47   17.96
  -2   8   1    7.81   17.16
  -2   8   0    0.28   17.04
  -2   8  -1  -10.01   16.87
  -2   8  -2    1.68   17.83
  -2   8  -3   23.52   14.58
  -2   8  -3   32.61   18.67
  -2   8  -4   14.77   18.78
  -2   8  -4   16.31   14.36
   2  -8   4   24.87    6.38
  -2   8  -5  -14.03   18.14
  -2   8  -5   10.29    5.51
   2  -8   5    1.80    4.69
  -2   8  -5   16.91   14.05
  -2   8  -6    6.32   17.45
  -2   8  -6   -1.24   13.86
  -2   8  -7   -2.60   13.26
  -2   8  -8   -3.92   12.72
   2  -8   9   24.45   13.38
  -2   8  -9    0.15    9.59
  -2   7  14    5.72    9.86
  -2   7  14   -5.38   12.35
  -2   7  14    8.70   14.64
  -2   7  13  -13.31   14.52
  -2   7  13   -9.99   16.47
  -2   7  12   10.98   15.68
  -2   7  12   17.57   17.86
  -2   7  11    3.47   16.53
  -2   7  11    6.58   18.46
  -2   7  10   -1.69   16.94
  -2   7  10   11.84   19.07
  -2   7   9    5.49   16.96
  -2   7   9    7.56   18.88
  -2   7   8   12.86   19.12
   2  -7  -8    7.03    4.95
  -2   7   7    8.40   19.05
  -2   7   6   -2.45   18.29
  -2   7   5   17.87   17.18
  -2   7   5  -13.22   18.41
  -2   7   4  -11.18   16.94
  -2   7   4    3.12   18.05
  -2   7   3   10.68   16.54
  -2   7   3   -3.81   17.89
  -2   7   2   -0.52   16.30
  -2   7   1   -0.26   16.71
  -2   7   0   20.01   17.20
  -2   7  -1   13.02   16.64
  -2   7  -1    7.88   16.42
  -2   7  -2   13.79   17.27
  -2   7  -2  -19.85   16.49
  -2   7  -3    0.40   17.31
  -2   7  -4  -13.43   17.71
  -2   7  -5   -9.10   18.50
  -2   7  -5   29.43   14.85
   2  -7   5    4.42    4.80
  -2   7  -6    9.40   14.81
  -2   7  -6    7.79   18.07
  -2   7  -7   -2.80   17.61
  -2   7  -9    9.95   25.96
  -2   7  -9   -9.12   14.24
  -2   7 -10   25.58   25.19
  -2   7 -10  -14.50   10.37
  -2   7 -10   30.91   13.20
  -2   7 -11   10.50   22.19
  -2   7 -11   -8.89   11.63
  -2   7 -11   -5.73    8.62
  -2   6  14   18.35   10.88
  -2   6  14   -7.02   16.61
  -2   6  14    7.35   13.99
  -2   6  13   -8.13   17.96
  -2   6  12   15.51   19.06
  -2   6  11    4.77   19.28
  -2   6  10    8.60   19.31
  -2   6   9   28.12   19.40
   2  -6  -8    9.17    4.82
  -2   6   8   10.02   18.16
  -2   6   7   62.27   21.07
  -2   6   6   -0.34   17.85
  -2   6   5    3.86   17.42
  -2   6   4    0.24   16.03
  -2   6   4   -0.15   17.18
  -2   6   3   10.89   15.98
  -2   6   2   -6.12   15.88
  -2   6   2   -5.75   16.28
  -2   6   1   31.01   16.59
  -2   6   0    0.22   15.20
  -2   6  -1    0.21   15.54
  -2   6  -2   34.55   16.50
  -2   6  -2   13.83   15.63
  -2   6  -3    5.08   15.90
  -2   6  -3   19.89   15.43
  -2   6  -4  -20.95   17.36
  -2   6  -5   47.08   18.94
  -2   6  -6  -29.83   18.49
  -2   6  -7    8.02   17.44
  -2   6  -8    5.09   15.20
  -2   6  -8   11.34   16.89
  -2   6  -9   21.01   15.64
  -2   6 -10    3.13   14.71
  -2   6 -10   -0.56   28.68
  -2   6 -11    9.46   10.17
  -2   6 -11   12.51   13.88
  -2   6 -11   25.69   28.15
  -2   6 -12   -4.33   12.65
  -2   6 -12   -4.77   26.19
   2  -6  13   10.01   14.11
  -2   6 -13   30.02   22.55
  -2   5  13   -1.23   18.62
   2  -5 -12   -3.58   17.24
  -2   5  12    6.87   19.25
   2  -5 -11    7.85   17.18
  -2   5  11    4.08   18.86
   2  -5 -10   22.02   17.25
  -2   5  10   26.34   19.27
  -2   5   9   -6.60   18.03
   2  -5  -8   59.33   10.58
  -2   5   8   39.40   19.99
   2  -5  -7    4.64    4.12
   2  -5  -7   -8.81   10.09
  -2   5   7    8.06   17.16
  -2   5   6   31.52   17.71
   2  -5  -6   25.99   10.98
  -2   5   5   39.29   18.04
  -2   5   4   36.99   17.33
   2  -5  -2   45.68    8.64
  -2   5   2   17.43   16.65
   2  -5  -1    5.68    5.37
   2  -5  -1    6.12    4.92
  -2   5   1   16.48   15.31
   2  -5   0   18.04    6.13
  -2   5   0   12.60   14.96
   2  -5   0   34.95    6.60
  -2   5  -1    5.67   13.96
   2  -5   1    0.74    4.92
  -2   5  -2    1.53   14.20
   2  -5   2   20.04    6.24
  -2   5  -3   22.21   14.59
  -2   5  -3   -1.10   14.70
  -2   5  -4   23.76   15.62
  -2   5  -5  -17.12   15.68
  -2   5  -6   -2.89   15.41
  -2   5  -7    3.04   13.86
  -2   5  -7   13.93   16.06
  -2   5  -8   20.22   14.87
  -2   5  -8   12.51   16.17
  -2   5  -9  -24.00   15.40
  -2   5 -10   -0.45   14.71
  -2   5 -11  -14.79   30.99
  -2   5 -11  -16.62   14.76
  -2   5 -11   -5.94   10.13
  -2   5 -12   16.06   29.86
  -2   5 -12   -4.30   13.76
  -2   5 -13   15.20   20.78
  -2   5 -13  -19.84   26.72
   2  -5  13   -6.28   13.68
  -2   5 -13   -6.51   12.90
  -2   5 -14   16.61   24.34
   2  -4 -15    2.23   16.20
   2  -4 -14  -29.41   18.00
   2  -4 -13  -18.98   18.08
   2  -4 -12  -16.46   12.97
   2  -4 -12    8.64   17.80
   2  -4 -11   -0.58   13.02
   2  -4 -11    3.20   16.88
   2  -4 -10   24.85   13.18
   2  -4 -10   11.77   16.65
   2  -4  -9   -5.79   12.38
   2  -4  -9   -9.40   15.68
   2  -4  -8   13.22   11.68
   2  -4  -8    0.15   15.38
   2  -4  -7   99.62   23.44
   2  -4  -7  131.44   20.76
   2  -4  -7   52.97   25.36
   2  -4  -6   -8.87   10.70
  -2   4   6    9.76    5.32
   2  -4  -6    8.33   14.67
   2  -4  -5  167.96   26.72
  -2   4   5  138.80   24.97
  -2   4   5  125.80   29.07
   2  -4  -5  165.62   28.65
   2  -4  -4    1.82    9.99
  -2   4   4   -3.85   15.82
   2  -4  -3    9.90   10.34
   2  -4  -2  205.40   34.47
   2  -4  -1   41.13    8.26
   2  -4   0   38.04    8.68
  -2   4   0   43.26   16.15
   2  -4   0   52.73    8.85
  -2   4  -1  259.08   42.73
   2  -4   1  238.15   40.42
  -2   4  -2    3.26   13.05
   2  -4   3    1.00    5.75
  -2   4  -3  -21.07   14.01
   2  -4   4  385.29   60.99
  -2   4  -4  275.06   62.55
   2  -4   5   10.35    5.72
  -2   4  -5  -20.62   13.89
  -2   4  -6  101.95   22.49
  -2   4  -7    9.72   14.04
  -2   4  -7   21.10   13.33
  -2   4  -8    6.75   14.18
  -2   4  -8   -1.12   13.38
  -2   4  -9    9.29   14.22
  -2   4 -10   32.87   15.62
  -2   4 -11   16.76   14.89
  -2   4 -12   10.92   14.37
  -2   4 -13   24.75   13.86
   2  -4  13   -4.96   14.91
  -2   4 -13   24.94   21.06
   2  -4  15    0.74   14.35
  -2   3  16   -4.63   16.26
   2  -3 -16   -4.08   15.42
   2  -3 -15   -9.43   17.00
   2  -3 -14   -2.11   13.72
   2  -3 -14    4.46   17.87
   2  -3 -13    7.57   14.23
   2  -3 -13    9.86   17.99
   2  -3 -12   -3.09   14.32
   2  -3 -11   17.13   14.06
   2  -3 -10   12.11   13.17
   2  -3  -9   49.77   15.03
   2  -3  -8   25.51   12.51
  -2   3   7  233.69   37.36
   2  -3  -7  175.30   38.91
   2  -3  -6   19.47   14.25
   2  -3  -6   11.98    4.02
  -2   3   6   12.55    5.26
   2  -3  -6   10.52   11.36
   2  -3  -5   53.55   16.55
   2  -3  -5   37.89   18.42
  -2   3   5   77.85   12.75
   2  -3  -4  152.27   39.33
   2  -3  -4   75.47   40.19
   2  -3  -3    8.54   10.75
  -2   3   3   10.00    4.90
   2  -3  -3    5.49   14.57
   2  -3  -2   92.93   18.87
   2  -3  -1   27.90    5.93
   2  -3  -1   18.69   11.59
   2  -3   0    7.81    4.16
   2  -3   0   11.80    4.37
   2  -3   3   34.55    7.99
  -2   3  -4   88.38   23.74
   2  -3   4  126.73   20.78
  -2   3  -5  163.10   27.93
  -2   3  -5  153.93   30.28
   2  -3   5  200.58   27.85
   2  -3   5  150.21   27.43
   2  -3   6   67.68   12.81
  -2   3  -6   75.46   17.40
  -2   3  -7   45.83   12.41
  -2   3  -7   28.31   12.93
  -2   3  -7   12.02    7.14
  -2   3  -8    8.02   12.48
  -2   3  -8   27.33   12.68
  -2   3  -9   19.47   13.02
  -2   3 -10    2.60   13.05
  -2   3 -11   52.31   16.52
  -2   3 -12   10.94   31.81
  -2   3 -12   -2.37   13.41
  -2   3 -13   11.70   13.65
  -2   3 -13    5.22   31.86
  -2   3 -13   -8.43   20.56
   2  -3  13   17.36   14.94
   2  -3  14    4.92   14.38
  -2   3 -14  -32.75   30.54
   2  -3  15   11.68   15.22
  -2   3 -15  -40.78   28.93
   2  -3  16    2.67   13.91
  -2   3 -16  -10.30   23.67
   2  -2 -16   -4.49   12.67
   2  -2 -16   -8.05   15.55
   2  -2 -15   11.82   14.48
   2  -2 -15   10.34   17.40
   2  -2 -14   -3.11   14.79
   2  -2 -13  -14.90   15.44
   2  -2 -12    6.07   20.04
   2  -2 -11    3.14   19.58
   2  -2 -10    6.19   18.42
   2  -2  -9   20.58   18.59
   2  -2  -8    1.61   17.61
  -2   2   7    6.66    5.24
  -2   2   7   11.13    4.80
   2  -2  -6  157.96   40.10
  -2   2   6  224.45   36.59
   2  -2  -5  490.74  124.93
   2  -2  -5  707.99  124.31
  -2   2   5  791.73  123.72
   2  -2  -4   32.99   26.45
   2  -2  -4   71.79   23.08
   2  -2  -3    6.38   14.55
  -2   2   3   35.22    6.78
  -2   2   2  335.46   55.80
   2  -2   0 9999.00 1657.82
   2  -2   2  213.15   35.84
   2  -2   3   13.96    5.72
  -2   2  -3   10.20    4.77
   2  -2   4  123.90   19.69
  -2   2  -4  105.87   19.54
   2  -2   5  931.93  145.18
   2  -2   5  861.54  145.48
  -2   2  -5  762.20  145.77
  -2   2  -5  855.06  145.18
   2  -2   6  320.44   51.63
  -2   2  -6  298.93   51.04
  -2   2  -6  300.53   52.09
  -2   2  -7    6.87    6.65
  -2   2  -7   15.92    6.46
  -2   2  -7    6.16   10.97
  -2   2  -7   23.37   10.76
   2  -2   7   14.28    9.25
  -2   2  -8   41.48   13.60
  -2   2  -8   45.47    9.69
   2  -2   8   55.47   12.55
  -2   2  -9   35.58   12.36
   2  -2   9   13.00   10.51
  -2   2 -10    7.01   11.65
  -2   2 -11    4.03   12.40
  -2   2 -12   68.52   15.93
  -2   2 -12   -4.87   32.02
   2  -2  13    8.01   14.88
  -2   2 -13   18.54   32.09
   2  -2  14    5.01   14.76
  -2   2 -14    0.63   30.77
   2  -2  15    7.27   15.58
  -2   2 -15   11.57   29.24
   2  -2  16   -7.26   14.49
  -2   2 -16  -33.64   26.54
  -2   2 -17   -7.98   22.24
   2  -1 -17   12.92   13.34
   2  -1 -16   15.62   14.02
   2  -1 -15   23.66   15.46
   2  -1 -13  -24.73   21.32
   2  -1 -12   53.85   27.77
   2  -1 -12   -7.21   20.31
   2  -1 -11  -35.31   26.51
   2  -1 -11   20.75   20.11
   2  -1 -10   12.06   25.28
   2  -1 -10   29.24   18.88
   2  -1  -9  -17.13   22.51
   2  -1  -9   32.73   18.59
   2  -1  -8   -5.40    7.03
   2  -1  -8   -1.23   16.55
   2  -1  -7  191.63   34.01
   2  -1  -7  109.25   38.97
   2  -1  -7  125.19   37.05
  -2   1   7  215.27   33.46
   2  -1  -6   26.74    8.34
   2  -1  -6   30.61   19.82
   2  -1  -6   26.01   16.42
   2  -1  -5   50.02   10.36
   2  -1  -5   33.20   17.33
   2  -1  -5   29.70   20.57
   2  -1  -4   -5.30   15.46
   2  -1  -4   16.18   18.77
  -2   1   2  144.46   24.18
  -2   1   1   71.41   12.09
   2  -1   0   44.39    7.98
   2  -1   1  193.11   32.43
   2  -1   2   43.18    8.77
   2  -1   3  110.07   18.96
   2  -1   4   -4.59    5.21
   2  -1   5   -1.62    8.89
  -2   1  -6   13.41    6.74
   2  -1   6   26.36    9.31
  -2   1  -7  168.01   26.31
  -2   1  -7  129.90   27.35
   2  -1   7  144.42   27.29
  -2   1  -8    0.20    9.83
  -2   1  -8    6.82    5.32
   2  -1   8    1.55    9.22
   2  -1   9   15.29    9.98
  -2   1  -9    9.97   10.15
  -2   1 -10   14.48   10.33
   2  -1  10   -3.16   10.16
  -2   1 -11    5.95   10.67
   2  -1  11    0.16   10.46
  -2   1 -12   33.47   12.38
   2  -1  12   35.28   12.22
   2  -1  12   25.95   15.07
  -2   1 -12    0.56   28.71
   2  -1  13   -6.00   14.55
  -2   1 -13  -18.64   31.15
   2  -1  14   11.63   14.96
  -2   1 -14  -26.24   30.68
   2  -1  15   -7.36   15.24
  -2   1 -15  -12.15   29.53
   2  -1  16    6.86   14.44
  -2   1 -16   30.93   27.32
  -2   1 -17   33.77   24.95
   2   0 -16   16.13   14.15
   2   0 -14  -15.55   21.58
   2   0 -13   11.52   29.88
   2   0 -13   -6.11   21.44
   2   0 -12   -9.17   28.04
   2   0 -12   22.09   21.20
   2   0 -11   -0.52   26.02
   2   0 -11    3.68   19.86
   2   0 -10   22.58   18.66
   2   0 -10   -1.84   24.67
   2   0 -10   11.93    8.20
   2   0  -9   24.90   18.14
   2   0  -9   28.23   22.86
   2   0  -9   23.94    8.61
   2   0  -8    4.44   17.14
   2   0  -8   25.39    8.16
   2   0  -8   21.80   21.60
   2   0  -7  270.25   56.29
   2   0  -7  228.44   58.04
   2   0  -7  354.28   54.46
   2   0  -6   28.34   19.18
  -2   0   6   18.47    4.58
   2   0  -6   40.25    7.97
   2   0  -6   42.98   15.65
  -2   0   5  328.57   58.42
   2   0  -5  424.60   60.44
   2   0  -5  380.17   61.78
   2   0  -5  435.00   58.92
   2   0  -4  217.32   23.23
   2   0  -4  103.96   18.08
   2   0  -3   58.23   10.38
   2   0  -3   48.59    8.89
   2   0  -2   24.51    6.12
   2   0  -2    9.39    3.98
   2   0  -1 2630.22  433.81
   2   0  -1 2607.93  433.76
  -2   0   0 8730.83 1250.57
  -2   0   0 7212.07 1250.52
   2   0   0 7290.65 1250.55
  -2   0  -1 7394.15 1225.98
   2   0   2 2314.45  391.45
   2   0   2 2385.43  391.40
  -2   0  -4   37.88    9.03
  -2   0  -4   36.42    8.17
  -2   0  -5  185.42   32.73
  -2   0  -5  199.34   32.95
   2   0   5  205.40   33.39
  -2   0  -6  350.62   59.86
  -2   0  -6  362.11   59.99
   2   0   6  371.53   60.33
  -2   0  -7   86.17   14.51
  -2   0  -7   79.65   14.38
   2   0   7   78.21   16.10
  -2   0  -7   68.83   15.68
  -2   0  -8  198.42   33.07
   2   0   8  192.96   33.36
  -2   0  -8  195.31   32.49
  -2   0  -8  183.88   32.31
  -2   0  -9   50.16   15.01
   2   0   9   69.60   15.57
  -2   0  -9   82.65   13.31
  -2   0 -10   10.33    9.36
   2   0  10   22.24   10.38
   2   0  10   15.65   12.29
   2   0  11   35.81   14.81
   2   0  11   57.02   13.41
  -2   0 -12  -11.07   26.54
   2   0  12    0.16   13.58
   2   0  12   13.66   11.41
  -2   0 -13   25.33   29.44
   2   0  13   31.64   16.35
   2   0  13   51.58   13.89
   2   0  14   20.73   15.12
   2   0  14   26.29   14.81
  -2   0 -15   30.18   28.68
   2   0  15   17.13   14.48
  -2   0 -16    6.51   27.13
  -2   0 -17  -11.45   24.44
   2   1 -16   -0.63   13.42
   2   1 -15   27.93   21.25
   2   1 -14   -4.26   29.99
   2   1 -14    9.01   21.96
   2   1 -13   34.52   30.39
   2   1 -13  -21.46   22.41
   2   1 -12  -24.18   28.55
   2   1 -12   -5.71   21.37
   2   1 -11   -1.36    8.66
   2   1 -11  -19.21   20.28
   2   1 -10    3.21    8.35
   2   1 -10   24.89   24.82
   2   1 -10   31.98   19.13
   2   1  -9    3.41    7.85
   2   1  -9   -6.74   18.31
   2   1  -8    5.84    7.71
   2   1  -8   -0.39   17.68
   2   1  -7   -0.19    7.30
   2   1  -7   10.31   16.27
   2   1  -6    6.40    7.17
   2   1  -6   -1.47   15.48
   2   1  -5   -4.85   14.80
   2   1  -5    5.21    6.94
   2   1  -5   -4.96   18.24
   2   1  -4   57.01   21.05
   2   1  -4  108.40   17.12
   2   1  -4   62.69   23.38
  -2  -1   2    1.75    3.16
  -2  -1   1   -2.09    4.06
  -2  -1   1    1.54    3.67
  -2  -1   1    1.46    6.66
  -2  -1   0  139.76   24.76
  -2  -1   0  149.41   24.91
  -2  -1   0  161.79   25.31
  -2  -1  -1   85.52   15.43
  -2  -1  -1   90.10   15.66
  -2  -1  -1   92.54   15.34
  -2  -1  -2   34.51    8.28
  -2  -1  -2   32.76    7.43
   2   1   2   43.67    7.62
   2   1   3  169.80   27.75
  -2  -1  -3  156.98   27.98
   2   1   4  185.46   31.16
  -2  -1  -5   93.61   15.07
  -2  -1  -5   73.04   14.97
   2   1   5   77.92   14.65
   2   1   5   85.07   17.20
   2   1   5   95.15   15.65
  -2  -1  -6  150.53   25.02
   2   1   6  126.85   24.84
  -2  -1  -6  190.33   25.16
   2   1   6  145.96   25.68
   2   1   6  102.91   26.56
  -2  -1  -7   33.09    6.99
   2   1   7   21.13   11.43
   2   1   7   17.48    9.58
   2   1   7   18.19    6.34
  -2  -1  -7   27.11    6.75
   2   1   8   52.24   16.22
   2   1   8   76.07   14.97
  -2  -1  -8   78.15   12.97
   2   1   8   66.02   12.91
   2   1   9    5.41   11.44
   2   1   9    0.51    9.39
  -2  -1  -9    3.75    5.54
   2   1  10   26.39   10.64
  -2  -1 -10   14.28   21.58
   2   1  10   19.22   12.73
   2   1  11   43.70   12.05
   2   1  11   35.22   14.33
   2   1  12    6.01   10.95
   2   1  12   -4.62   13.63
  -2  -1 -12  -22.88   24.80
  -2  -1 -13   -0.96   25.68
   2   1  13   -1.04   14.51
   2   1  13   -0.41   13.66
   2   1  13    7.58   11.97
  -2  -1 -14  -15.54   26.43
   2   1  14   29.51   12.98
  -2  -1 -15   23.34   26.82
  -2  -1 -16    4.15   25.34
   2   2 -16   -1.74   12.27
   2   2 -15  -27.30   21.35
   2   2 -14   21.35   22.49
   2   2 -13   -1.89   22.53
   2   2 -12   -1.89   21.84
   2   2 -12    2.86    9.34
   2   2 -11   -1.20   22.01
   2   2 -11    7.50    9.47
   2   2 -10  -17.63   26.10
   2   2 -10   -0.15    9.22
   2   2 -10    8.35   20.78
   2   2  -9    6.36    8.68
   2   2  -9    5.60   19.16
   2   2  -9    6.67   24.04
   2   2  -8   69.86   12.97
   2   2  -8   21.81   20.54
   2   2  -8   38.82   24.24
   2   2  -7   26.16    8.92
   2   2  -7   31.74   17.24
   2   2  -7   14.45   21.12
   2   2  -6   79.34   30.46
   2   2  -6  146.95   24.80
   2   2  -6  148.33   25.57
   2   2  -5  234.10   52.94
   2   2  -5  320.59   49.78
   2   2  -5  283.07   49.73
   2   2  -4    8.71    7.30
   2   2  -4    0.96    7.45
   2   2  -3  114.97   19.51
   2   2  -3  114.46   18.93
   2   2  -3   88.09   18.95
  -2  -2   2  169.24   28.50
  -2  -2   2  180.64   29.49
  -2  -2   1  436.20   72.90
   2   2   0   15.62    5.71
  -2  -2   0   15.02    8.38
   2   2   1 1973.59  334.61
  -2  -2  -1 2034.91  334.58
  -2  -2  -1 2034.33  334.57
  -2  -2  -2   20.36    6.10
  -2  -2  -2   20.03    5.95
   2   2   2   16.26    6.63
  -2  -2  -3   85.92   17.65
  -2  -2  -3  109.63   17.71
   2   2   3  108.32   17.68
   2   2   4  107.71   19.49
  -2  -2  -4  106.18   19.40
   2   2   4  119.21   19.36
   2   2   5  464.26   87.94
   2   2   5  553.90   87.55
   2   2   5  528.36   87.38
   2   2   6  111.33   22.65
   2   2   6  115.51   20.39
   2   2   6  124.93   20.91
   2   2   7  262.62   49.06
   2   2   7  283.56   47.94
   2   2   7  306.98   48.47
   2   2   8  181.34   25.89
  -2  -2  -8  156.10   24.88
   2   2   8  128.31   24.72
   2   2   8  148.50   26.92
  -2  -2  -8   77.37   29.76
   2   2   9   36.94   10.74
   2   2   9   26.92   13.17
  -2  -2  -9   18.16   18.74
   2   2  10    7.26    9.77
   2   2  10   -3.69   12.56
  -2  -2 -10  -15.41   19.75
   2   2  11    0.34   10.40
   2   2  11   10.77   13.24
  -2  -2 -11   14.68   20.43
   2   2  12    8.45   11.57
  -2  -2 -12   -7.59   22.07
   2   2  13   38.78   13.25
   2   2  13    8.88   15.47
  -2  -2 -13   27.40   24.01
   2   2  14   -9.11   15.01
  -2  -2 -14    0.87   23.90
   2   2  14    4.02   12.77
   2   2  14   -3.75   12.54
  -2  -2 -15  -25.11   24.38
   2   2  15   10.61   12.66
   2   2  15    3.06   14.30
   2   2  15    5.14   12.27
   2   3 -15    1.36   19.69
   2   3 -14  -10.71   27.63
   2   3 -14  -14.31   21.80
   2   3 -13   -9.30   28.91
   2   3 -13  -29.22   23.34
   2   3 -12   18.29   28.87
   2   3 -12  -15.92   10.14
   2   3 -12   16.49   22.88
   2   3 -11   23.33   23.05
   2   3 -11   38.51   11.61
   2   3 -10   11.54   28.89
   2   3 -10   82.91   15.89
   2   3 -10   58.98   24.84
   2   3  -9  -18.37   24.43
   2   3  -9    3.27    9.38
   2   3  -9   30.08   20.83
   2   3  -8   14.86   23.16
   2   3  -8   21.76    9.40
   2   3  -8   -2.27   19.19
   2   3  -7  -24.54   21.10
   2   3  -7    6.41    8.43
   2   3  -6    0.91   19.74
   2   3  -6   17.21    8.60
   2   3  -5   15.24    3.93
   2   3  -5   -2.03   17.92
   2   3  -5    1.17    9.80
   2   3  -5   -0.61    8.10
   2   3  -4    3.73    9.15
   2   3  -4    3.22   17.50
   2   3  -4   -0.04    3.19
   2   3  -4    3.33    2.46
   2   3  -4    6.19    8.05
   2   3  -3  323.33   55.63
   2   3  -3  266.56   57.55
   2   3  -3  334.91   54.93
   2   3  -3  330.92   55.05
   2   3  -2   22.81    7.02
   2   3  -2  -14.33   12.22
   2   3  -2    1.94    9.93
   2   3  -1  322.27   43.03
   2   3  -1  245.11   41.77
   2   3  -1  234.76   41.79
   2   3  -1  253.11   41.71
   2   3   0  177.00   32.69
   2   3   0   82.37   32.71
   2   3   1   31.56    8.36
  -2  -3  -1   32.04   11.68
  -2  -3  -1   27.38    8.64
   2   3   1   47.38    7.35
  -2  -3  -2    4.41    5.74
   2   3   2    4.73    5.79
   2   3   2   12.41    3.84
   2   3   3  473.90   74.16
   2   3   3  431.45   74.79
  -2  -3  -3  438.18   74.32
   2   3   3  421.61   74.34
   2   3   3  438.53   74.19
   2   3   4  226.48   36.25
   2   3   4  223.26   33.49
  -2  -3  -4  186.03   33.79
   2   3   4  177.92   33.54
   2   3   5  170.36   31.67
   2   3   5  179.98   30.19
   2   3   5  190.91   28.99
   2   3   5  172.82   28.44
   2   3   5  155.17   28.50
   2   3   6   33.01    7.87
   2   3   6   21.91    9.62
   2   3   6   40.38   15.77
   2   3   6   49.30    7.42
   2   3   7  121.66   21.29
   2   3   7  148.54   22.42
   2   3   7  139.92   25.30
   2   3   7  129.25   21.23
   2   3   7  121.83   21.44
   2   3   9   -3.81   14.18
   2   3   9    7.46    9.10
   2   3  10   -4.94   14.47
   2   3  10   -5.58   10.02
   2   3  11   12.72   14.75
   2   3  11   17.59   11.08
   2   3  12  -15.90   11.74
   2   3  12    0.43   14.98
   2   3  12   10.54   12.15
   2   3  13   71.50   15.26
   2   3  13   47.93   18.04
   2   3  13   33.26   15.31
   2   3  14   10.98   12.74
   2   3  14  -11.28   12.70
   2   3  14    8.01   15.39
   2   3  15   -4.87   15.21
   2   3  15   -0.89   12.73
   2   3  15  -10.26   12.00
   2   3  16    9.28   12.38
   2   4 -14   24.75   20.55
   2   4 -13   25.59   22.26
   2   4 -13   32.45   26.82
   2   4 -12    0.32   22.62
   2   4 -12   26.15   10.75
   2   4 -12   24.75   28.27
   2   4 -11  -31.49   23.57
   2   4 -11   14.37   28.02
   2   4 -11  -17.20   11.07
   2   4 -10   38.39   11.77
   2   4 -10   16.94   26.42
   2   4 -10  -12.04   23.59
   2   4  -9   78.69   14.39
   2   4  -9   -8.81   26.78
   2   4  -9   15.98   24.30
   2   4  -8    6.14   23.32
   2   4  -8   23.66   10.26
   2   4  -7   21.89   21.51
   2   4  -7    7.04    9.46
   2   4  -6  -11.24   19.49
   2   4  -6   10.11    8.91
   2   4  -6   -3.01   10.72
   2   4  -5    7.06    3.84
   2   4  -5    5.62    9.96
   2   4  -5  -12.01   18.13
   2   4  -4    4.29    3.99
   2   4  -4    2.61   17.48
   2   4  -4   14.83    9.43
   2   4  -4    1.53    2.65
   2   4  -3  396.13   61.24
   2   4  -3  357.71   61.81
   2   4  -3  192.49   63.25
   2   4  -2  333.00   56.29
   2   4  -2  319.36   55.43
  -2  -4   2  339.86   55.60
   2   4  -2  346.04   54.89
   2   4  -2  310.29   54.93
   2   4  -1   15.51    5.73
   2   4  -1   20.25    5.32
  -2  -4   1   14.32    9.40
   2   4  -1   16.36    8.45
   2   4   0   21.35    6.69
   2   4   0   47.18   12.80
  -2  -4   0   30.08    7.46
   2   4   0   26.72    6.27
   2   4   0   36.73   11.50
   2   4   1  324.84   54.67
   2   4   1  299.67   55.06
   2   4   1  311.59   53.89
  -2  -4  -1  341.21   53.96
   2   4   2  348.33   52.46
   2   4   2  299.64   51.26
  -2  -4  -2  327.08   51.30
   2   4   2  291.39   51.08
   2   4   3   32.83    6.81
   2   4   3   36.48   12.68
   2   4   3   33.56   16.27
   2   4   3   29.58    7.93
  -2  -4  -3   33.90    7.92
   2   4   4   14.14    4.68
   2   4   4    3.75   11.11
   2   4   4    7.75   14.91
  -2  -4  -4   14.26    6.01
   2   4   4   14.75    6.32
   2   4   5  254.10   38.96
   2   4   5  267.16   38.75
   2   4   5  194.12   37.40
   2   4   5  291.89   40.14
  -2  -4  -5  233.04   37.70
   2   4   6  219.45   45.73
   2   4   6  258.86   44.42
   2   4   6  299.58   44.85
   2   4   6  294.04   46.66
   2   4   6  254.78   45.64
   2   4   7   38.02    6.88
   2   4   7   40.73    7.60
   2   4   7   26.55   12.36
   2   4   7   37.50   15.89
   2   4   8    9.07    2.82
   2   4   8    0.62   10.89
   2   4   8    1.06   14.80
   2   4   8    7.79    3.39
   2   4   9    1.52   11.11
   2   4   9    1.92   15.44
   2   4  10   19.62   10.35
   2   4  10    9.90   11.69
   2   4  10    3.18   14.96
   2   4  11   -4.20   10.84
   2   4  11   -2.15   11.73
   2   4  11  -18.27   15.49
   2   4  12   60.70   14.13
   2   4  12   27.38   14.61
   2   4  12   45.84   17.77
   2   4  13   65.11   14.73
   2   4  13   37.14   14.73
   2   4  13   26.39   17.80
   2   4  14   21.82   12.97
   2   4  14   -0.20   12.28
   2   4  14   16.71   16.16
   2   4  15    7.39   12.38
   2   4  15  -10.06   11.72
   2   4  15    1.22   15.69
   2   4  16   10.70   14.50
   2   4  16    8.33   12.15
   2   4  17  -10.17   11.42
   2   5 -13   -6.76   19.71
   2   5 -12   -8.85   25.63
   2   5 -12    5.34   21.07
   2   5 -12    8.56    9.61
   2   5 -11   -0.50   25.93
   2   5 -11   10.13   22.90
   2   5 -11    7.43   10.77
   2   5 -10   17.37   11.00
   2   5 -10   -5.47   23.76
   2   5 -10   -0.50   26.10
   2   5  -9   54.33   12.98
   2   5  -9  -10.35   24.17
   2   5  -9   15.34   25.86
   2   5  -8   78.84   19.30
   2   5  -8  101.05   17.54
   2   5  -7   43.62   14.07
   2   5  -7   39.65   12.06
   2   5  -6   45.19   11.11
   2   5  -6   22.16   12.55
   2   5  -5   53.11   30.61
   2   5  -5  179.07   26.61
   2   5  -4   38.84    6.70
   2   5  -4   35.08    7.56
   2   5  -4   22.47   11.63
   2   5  -3   41.33    6.89
   2   5  -3   20.53   10.70
   2   5  -3   -8.62   14.07
   2   5  -3   -2.28   15.96
   2   5  -2  183.20   41.23
   2   5  -2  202.80   40.14
   2   5  -2  258.18   39.38
   2   5  -1   29.85   13.01
   2   5  -1   32.06    7.43
   2   5  -1   33.81   10.03
   2   5  -1   35.21    7.27
   2   5   0  243.14   37.46
   2   5   0  249.07   37.50
   2   5   0  199.24   37.88
   2   5   1   25.93   13.55
   2   5   1   56.42   10.01
  -2  -5  -1   58.30   12.97
   2   5   1   47.30   10.90
   2   5   1   48.51   15.28
   2   5   2    0.99   12.31
   2   5   2   -0.93    4.18
   2   5   2    4.48    9.83
  -2  -5  -2   -0.83   10.34
   2   5   2   -1.75    5.43
   2   5   3   67.81   15.63
   2   5   3   83.61   17.35
   2   5   3   77.03   13.67
   2   5   3   70.79   13.01
   2   5   4  252.34   38.64
   2   5   4  239.10   40.32
   2   5   4  169.63   39.41
   2   5   5   27.11    6.17
   2   5   5   19.92   12.56
   2   5   5   24.27   16.36
   2   5   6   48.64   30.84
   2   5   6  121.39   32.67
   2   5   7   19.26   12.72
   2   5   7   27.54   16.61
   2   5   7   34.41    7.00
   2   5   7   39.92   12.23
   2   5   8   26.96    7.27
   2   5   8   20.79   17.12
   2   5   8   16.91   13.20
   2   5   8   42.05    6.67
   2   5   8   38.45   12.69
   2   5   9  212.54   33.06
   2   5   9  128.41   34.99
   2   5   9  103.37   36.62
   2   5   9  224.94   33.02
   2   5   9   24.09   34.76
   2   5  10   27.03   17.73
   2   5  10   38.44   13.34
   2   5  11   20.90   17.03
   2   5  11    7.66   12.61
   2   5  11   34.01   12.03
   2   5  12    7.37   18.12
   2   5  12   31.14   14.42
   2   5  13   29.34   18.35
   2   5  13   54.55   14.84
   2   5  14   12.71   17.05
   2   5  14   40.05   13.54
   2   5  15   17.08   16.04
   2   5  15   23.44   13.07
   2   5  16   -0.13   14.59
   2   5  16   14.97   11.87
   2   5  17   14.90   10.84
   2   6 -12    9.83    8.69
   2   6 -12  -25.85   19.05
   2   6 -11    1.80    9.92
   2   6 -11    6.92   22.50
   2   6 -11    8.75   20.97
   2   6 -10  -12.92   23.70
   2   6 -10   -4.78   10.64
   2   6  -9  -51.29   23.75
   2   6  -9    8.76   10.73
   2   6  -8  -14.36   22.92
   2   6  -8   -2.34   10.62
   2   6  -7    2.29   21.62
   2   6  -7   12.56   13.45
   2   6  -7   23.67   11.22
   2   6  -6   23.48   19.90
   2   6  -6   33.23   12.07
   2   6  -6   24.83   13.13
   2   6  -5   15.87   11.65
   2   6  -4   94.46   15.16
   2   6  -4   88.30   15.66
   2   6  -3   57.01   21.29
   2   6  -3   58.59   18.32
   2   6  -3  106.49   16.19
   2   6  -2  -11.77   13.36
   2   6  -2    6.93    9.27
   2   6  -2    0.12    4.70
   2   6  -1   -3.77   12.96
   2   6  -1    5.35    8.65
   2   6  -1    5.28    4.68
   2   6   0   64.08   18.04
   2   6   0   64.10   15.15
   2   6   0   85.28   13.88
   2   6   1   15.45   12.12
   2   6   1   29.00   14.07
   2   6   2  193.15   33.28
   2   6   2  171.81   32.38
   2   6   3   61.48   10.94
   2   6   3   43.51   14.31
   2   6   3   64.13   16.54
   2   6   4  136.47   20.12
   2   6   4   64.68   21.85
   2   6   4   97.00   23.55
   2   6   5   27.49   13.05
   2   6   5   20.21    5.90
   2   6   6   11.90   12.85
   2   6   6   18.23    5.50
   2   6   7   24.67   13.39
   2   6   7   41.16   17.69
   2   6   7   34.09    7.44
   2   6   8   -0.17   12.35
   2   6   8   10.32   16.80
   2   6   8   -0.33    4.58
   2   6   9   13.31    3.69
   2   6   9    7.61   12.18
   2   6   9   10.17   17.34
   2   6  10   -2.98   11.60
   2   6  10   27.57   17.12
   2   6  11   -6.18   17.71
   2   6  12   35.71   18.77
   2   6  12   42.67   13.99
   2   6  13   -1.24   16.80
   2   6  13  -11.78   12.39
   2   6  14    6.99   16.24
   2   6  14    2.89   12.13
   2   6  15   15.37   15.30
   2   6  15   -0.42   11.82
   2   6  16    7.55   13.54
   2   6  16    2.20   10.67
   2   7 -10    6.54    9.42
   2   7  -9   31.00   21.59
   2   7  -9   -2.86   10.25
   2   7  -8   19.56   21.89
   2   7  -8   -1.33   10.65
   2   7  -7   16.94   11.35
   2   7  -6   32.07   11.42
   2   7  -6    0.19   12.57
   2   7  -5   19.11   12.19
   2   7  -5   16.39    5.77
   2   7  -4   24.64    6.51
   2   7  -4   95.57   13.13
   2   7  -3   34.36    7.05
   2   7  -3   41.58   12.39
   2   7  -3   36.06    8.25
   2   7  -2   69.42   10.82
   2   7  -2   29.55   13.40
   2   7  -2   17.86   17.33
   2   7  -1   17.96    7.03
   2   7  -1   34.84    9.93
   2   7  -1   38.56   14.66
   2   7   0   56.27   17.36
   2   7   0   47.60   20.34
   2   7   1   13.37    6.25
   2   7   1   41.52   13.28
   2   7   2   12.53   15.13
   2   7   2   33.87   12.86
   2   7   3   13.11   11.66
   2   7   3   20.85   14.39
   2   7   3    8.47    5.37
   2   7   4   25.63   13.15
   2   7   4   26.08   15.72
   2   7   4   49.24    8.97
   2   7   5   23.71   10.62
   2   7   5   20.93    6.79
   2   7   6   59.70   11.12
   2   7   6   45.08   16.86
   2   7   7    0.26    5.24
   2   7   7   16.33   13.16
   2   7   8   30.23   18.86
   2   7   8   33.62    7.49
   2   7   8   30.56    6.28
   2   7   8   14.82   14.25
   2   7   9  122.26   33.76
   2   7   9   74.99   31.21
   2   7   9  186.29   28.57
   2   7  10   17.86    5.49
   2   7  10   21.33   18.34
   2   7  10   30.74    5.26
   2   7  10   18.06   12.94
   2   7  11   26.45   18.34
   2   7  12   15.48   17.46
   2   7  13  -12.75   11.88
   2   7  13   18.00   16.84
   2   7  14   39.88   13.14
   2   7  14   29.16   16.90
   2   7  15   -2.06   11.08
   2   7  15   -0.66   14.19
   2   7  16   -6.50    9.87
   2   8  -9   -7.56    8.33
   2   8  -9   26.39   17.45
   2   8  -8    5.37    9.29
   2   8  -8  -18.23   19.47
   2   8  -7   -7.72    9.86
   2   8  -7    3.27   20.06
   2   8  -4    2.24    4.42
   2   8  -4   11.18   10.28
   2   8  -4   -2.96   11.02
   2   8  -4   -2.13    5.41
   2   8  -4    6.45    3.72
   2   8  -3   10.59    4.06
   2   8  -3   -5.02   10.15
   2   8  -3   -8.39   10.68
   2   8  -2    3.13    3.78
   2   8  -2    4.87    9.57
   2   8  -2   -2.19    5.74
   2   8  -1    2.22    5.70
   2   8  -1   -0.67   14.52
   2   8   0   20.96    6.69
   2   8   0    2.21   14.67
   2   8   1   41.23    8.96
   2   8   1   26.01   14.99
   2   8   2   23.16   13.69
   2   8   3    5.35   12.36
   2   8   3   11.09    5.79
   2   8   3  -10.84   15.75
   2   8   4    6.27   11.51
   2   8   4    5.74    5.69
   2   8   4    5.40   15.01
   2   8   5   60.73   10.98
   2   8   5   17.89   17.57
   2   8   6    5.89    5.60
   2   8   6   -4.17   14.47
   2   8   7    3.55    5.52
   2   8   7    9.18   14.10
   2   8   8   -1.73    3.48
   2   8   8   -4.94   13.70
   2   8   8    1.43    5.32
   2   8   9   12.74   13.80
   2   8   9   34.19    5.56
   2   8   9   14.27    6.03
   2   8   9   13.33   18.62
   2   8  10    0.51    3.22
   2   8  10    1.86   12.47
   2   8  10   -1.55   17.93
   2   8  10   -3.29    3.75
   2   8  11   -4.97   11.27
   2   8  11    2.60   17.31
   2   8  12   18.52   16.59
   2   8  13   12.32   15.48
   2   8  14   -3.87   10.21
   2   8  15   23.23   10.13
   2   9  -7   29.97   17.17
   2   9  -6   28.59   18.33
   2   9  -5    6.73   18.13
   2   9  -5    1.10    8.91
   2   9  -4    9.86    9.79
   2   9  -4   16.70    5.68
   2   9  -3   21.40    5.69
   2   9  -3   12.78    9.75
   2   9  -3    6.06    4.89
   2   9  -3    9.47    4.10
   2   9  -2   15.20    9.91
   2   9  -2   12.37    5.73
   2   9  -2   21.30    5.01
   2   9  -1   11.14    4.44
   2   9  -1   18.99    6.43
   2   9  -1    4.54    9.38
   2   9   0   67.34   11.10
   2   9   0   32.13   13.56
   2   9   0   62.87   12.11
   2   9   1   21.93    5.91
   2   9   1   14.98    9.34
   2   9   1   31.98    7.54
   2   9   1   42.77   14.78
   2   9   2   43.56   10.64
   2   9   2   39.31   15.29
   2   9   3   12.02    6.16
   2   9   3  -11.70   12.57
   2   9   4   65.07   11.05
   2   9   4   21.08   14.15
   2   9   5   22.62   18.19
   2   9   5   66.51   11.82
   2   9   6    5.45    3.72
   2   9   6   -7.75    5.90
   2   9   7   -0.68   14.09
   2   9   7    6.00    3.77
   2   9   7    8.06    5.72
   2   9   8   -0.84   13.50
   2   9   8   16.15    4.35
   2   9   8   12.27    5.00
   2   9   9   -4.39   13.22
   2   9   9    5.89    3.53
   2   9   9    1.56    4.08
   2   9   9    6.81    5.10
   2   9  10    8.26    4.24
   2   9  10   17.22    3.85
   2   9  10   13.35   10.62
   2   9  10   -7.03   11.92
   2   9  11   12.10   10.42
   2   9  12    9.09   10.08
   2   9  13   19.35    9.78
   2  10  -4   14.58    7.86
   2  10  -3   -6.16    4.62
   2  10  -3   -4.01    7.84
   2  10  -2   10.96    4.14
   2  10  -2   -0.41    3.45
   2  10  -2    6.88    5.10
   2  10  -2    3.78    7.91
   2  10  -1   27.26    6.01
   2  10  -1   17.72    4.47
   2  10  -1    4.97    5.05
   2  10  -1    1.48    8.17
   2  10   0   -2.40    3.70
   2  10   0   -4.12    4.67
   2  10   1    7.59    3.90
   2  10   2    7.85    4.02
   2  10   3   65.19   11.66
   2  10   4   66.40   12.77
   2  10   5    5.39    3.78
   2  10   6   10.77    3.87
   2  10   6    5.78    4.67
   2  10   7    5.95    4.20
   2  10   7   14.23    8.71
   2  10   7    0.94    3.52
   2  10   8   16.41    5.33
   2  10   8    8.41    9.04
   2  10   8   10.03    3.91
   2  10   8   11.16    4.48
   2  10   9    0.45    2.96
   2  10   9   -1.50    3.58
   2  10   9   -5.00    9.08
   2  10   9    4.13    4.32
   2  10  10    1.95    8.63
   2  10  11  -11.35    8.75
   2  11   1   21.97    5.66
   2  11   1   28.80    6.31
   2  11   1   24.86    5.24
   2  11   2   -6.32    3.76
   2  11   2   -1.85    3.06
   2  11   3   10.89    4.36
   2  11   3   14.15    3.81
   2  11   4   31.66    6.19
   2  11   4   18.29    4.95
   2  11   5    3.19    3.83
   2  11   5   11.19    4.70
   2  11   6   13.77    4.13
   2  11   6   19.20    4.57
   2  11   6   19.52    5.40
   2  11   7   -0.84    2.75
   2  11   7   -2.52    3.36
   2  11   7   -5.30    4.26
  -3  10   8  -11.41   11.26
  -3  10   7    9.17   12.26
  -3  10   6   -1.20    4.57
   3 -10  -6    3.07    4.03
  -3  10   6   11.00   12.77
  -3  10   6    4.94   11.92
  -3  10   5    8.10    4.99
   3 -10  -5    6.78    4.35
  -3  10   5    4.60   13.51
  -3  10   5   -3.13   12.75
  -3  10   4    6.46    5.25
   3 -10  -4   10.75    4.64
  -3  10   4    3.00   13.65
  -3  10   4   -1.42   13.50
  -3  10   3    2.63    4.91
  -3  10   3   14.83   14.03
  -3  10   3   -4.78   13.67
  -3  10   2   12.15    5.55
  -3  10   2   -5.08   14.39
  -3  10   2   -5.57   13.94
  -3  10   1    8.19   14.08
   3 -10  -1    7.95    4.58
  -3  10   0   -1.04    5.39
   3 -10   0   16.85    4.63
  -3  10  -1   -0.25    5.11
   3 -10   1    8.83    4.33
  -3  10  -1   14.11    9.39
  -3  10  -2    2.63    4.72
  -3  10  -2   -3.12    9.20
   3 -10   2   -4.26    4.05
  -3  10  -3   14.69   12.97
  -3  10  -4  -13.90   12.47
  -3   9   9   30.38   12.38
   3  -9  -8    3.13    4.17
  -3   9   8   -5.10   12.71
  -3   9   8    5.39   14.59
  -3   9   7   10.40   13.77
   3  -9  -7    8.06    4.72
  -3   9   7    5.07    5.12
  -3   9   7   11.72   15.30
   3  -9  -6    5.96    5.00
  -3   9   6    8.60   15.91
  -3   9   6   15.81   14.61
   3  -9  -5    4.44    5.09
  -3   9   5    6.95   16.15
  -3   9   5    7.44   15.23
   3  -9  -4    2.26    5.04
  -3   9   4    3.52   16.41
  -3   9   4    8.18   15.66
  -3   9   3  -18.17   16.68
  -3   9   3    1.11   16.18
  -3   9   2   20.63   17.08
  -3   9   2   10.65   16.62
   3  -9  -1   15.18    6.07
  -3   9   1   24.86   16.79
   3  -9   0    1.01    5.10
  -3   9   0    1.26   16.29
  -3   9  -1    3.15   17.19
  -3   9  -1   -4.62   12.08
   3  -9   1    0.97    5.02
  -3   9  -2    8.93   17.05
  -3   9  -2   16.41   12.77
   3  -9   2   19.68    5.98
  -3   9  -3  -13.58   16.78
  -3   9  -3    4.53   12.27
   3  -9   3   10.85    4.99
  -3   9  -4   -5.41    5.07
  -3   9  -4   17.81   15.83
   3  -9   4   -4.51    4.32
  -3   9  -4   16.11   12.03
  -3   9  -5   14.92   11.86
  -3   9  -5   18.02   15.25
  -3   9  -6  -19.95   14.19
  -3   9  -6   10.41   10.94
  -3   9  -7   14.73   10.26
  -3   8  12    0.13   14.33
  -3   8  12   14.44   12.45
  -3   8  11    4.16   15.61
  -3   8  11    6.35   13.96
  -3   8  10   14.55   16.42
  -3   8   9    1.19   17.17
  -3   8   8   -1.23   17.35
   3  -8  -8    2.24    4.56
  -3   8   7   -7.84   17.29
  -3   8   7   11.80   17.41
   3  -8  -7    2.26    5.00
  -3   8   6   -2.05   17.27
  -3   8   6    0.87   17.31
   3  -8  -6   -5.64    5.16
   3  -8  -5   15.43    5.86
  -3   8   5   -9.99   17.54
   3  -8  -4   -2.77    5.48
  -3   8   4    3.22   17.75
  -3   8   3   16.53   17.88
  -3   8   2    3.43   17.38
   3  -8  -1   18.89    6.21
  -3   8   1   13.19   17.48
  -3   8   0    8.70   20.05
  -3   8   0   10.92   19.03
   3  -8   0   59.92   10.23
  -3   8  -1   -8.37   18.27
  -3   8  -1   13.95   16.68
   3  -8   1    7.70    5.43
   3  -8   2   13.62    6.01
  -3   8  -2   42.83   19.04
   3  -8   3    2.20    5.18
  -3   8  -3  -10.12   18.51
  -3   8  -4  -11.24   14.19
   3  -8   4   -5.39    4.97
  -3   8  -4  -16.15   18.02
  -3   8  -5   -7.57   17.64
   3  -8   5    3.62    4.47
  -3   8  -5   -1.90   13.82
  -3   8  -6    5.14   13.83
  -3   8  -6   -1.85   16.87
  -3   8  -7   -5.40   15.62
  -3   8  -8   34.01   21.91
  -3   7  13    2.65   15.02
  -3   7  13    8.10   13.24
  -3   7  12   -1.17   16.49
  -3   7  12    6.79   14.98
  -3   7  11    9.03   17.51
  -3   7  11   16.26   16.07
  -3   7  10    1.14   18.01
  -3   7  10   -7.34   17.22
  -3   7   9    3.08   18.34
  -3   7   8    9.00   18.96
   3  -7  -8   29.48    6.71
  -3   7   7  -28.61   18.52
  -3   7   7   -9.93   18.37
   3  -7  -7   19.43    5.62
  -3   7   6    1.79   17.86
  -3   7   6    0.90   18.04
   3  -7  -6   18.56    5.89
  -3   7   5   -3.82   17.74
  -3   7   5    1.73   17.67
   3  -7  -5   11.48    5.47
  -3   7   4   -3.46   17.55
  -3   7   4    6.73   17.13
   3  -7  -4   -0.63    5.31
  -3   7   3    7.85   17.10
  -3   7   2   22.53   17.28
  -3   7   1   -1.06   16.73
  -3   7   0   11.38   16.52
  -3   7  -1   19.80   18.06
  -3   7  -1   15.34   16.38
  -3   7  -2   -0.97   16.44
  -3   7  -2    6.43   18.55
   3  -7   2   24.07    6.23
  -3   7  -3    7.75   17.63
   3  -7   3    3.15    5.00
  -3   7  -4   21.88   17.74
   3  -7   4   17.98    5.83
  -3   7  -5    2.47   18.28
   3  -7   5   -1.63    4.80
  -3   7  -6    4.01   17.56
  -3   7  -7    1.89   17.11
  -3   7  -8   10.84   16.00
  -3   7  -8   -1.99   14.41
   3  -7   8   -9.34   15.28
  -3   7  -9    2.46   13.61
   3  -7   9   -8.92   15.47
  -3   7 -10   13.73   12.55
   3  -7  10   12.04   14.77
  -3   7 -10   10.52   24.67
  -3   7 -11   10.58   10.93
  -3   7 -11   -9.50   22.58
   3  -7  11   -1.45   13.75
  -3   6  14    9.10   13.45
  -3   6  14    2.14   15.29
  -3   6  13    2.10   16.78
  -3   6  12   20.53   18.14
  -3   6  11    2.58   18.60
  -3   6  10  -10.81   19.01
  -3   6   9    3.54   18.81
   3  -6  -8    4.59    4.56
  -3   6   8   -0.57   18.53
   3  -6  -7   -0.69    4.70
  -3   6   7   -3.80   18.03
   3  -6  -6    0.78    4.79
  -3   6   6   15.92   17.93
   3  -6  -5    0.31    4.89
  -3   6   5    0.16   17.25
  -3   6   4    8.27   16.90
  -3   6   4   27.36   17.18
  -3   6   3   13.54   16.25
  -3   6   3   -8.74   16.69
  -3   6   2   18.24   16.74
  -3   6   1   20.62   16.62
  -3   6   0    2.03   15.63
  -3   6  -1   10.52   15.42
  -3   6  -2   10.58   17.23
  -3   6  -2   24.68   15.90
  -3   6  -3   15.48   16.90
   3  -6   3    2.91    4.68
  -3   6  -3   11.93   14.95
   3  -6   4    3.34    4.70
  -3   6  -4    6.27   16.85
   3  -6   5   13.91    5.12
  -3   6  -5   16.19   17.06
   3  -6   6    4.24    4.41
  -3   6  -6   10.24   17.43
  -3   6  -7   19.54   15.40
  -3   6  -7  -18.28   17.47
  -3   6  -8   -8.42   15.32
  -3   6  -8    0.36   16.37
  -3   6  -9   13.98   15.28
  -3   6 -10   11.27   14.38
  -3   6 -11   10.18   13.21
   3  -6  11   -6.03   15.73
  -3   6 -11  -26.56   27.86
  -3   6 -12   10.80   12.13
   3  -6  12   23.03   14.94
  -3   6 -12   25.06   25.69
   3  -6  13   29.53   14.22
  -3   5  15   -4.93   14.93
  -3   5  14    0.17   16.75
  -3   5  13   -6.37   18.08
  -3   5  12    2.84   18.65
  -3   5  11   -4.08   18.70
   3  -5 -10    8.79   11.66
  -3   5  10    8.16   18.80
   3  -5  -9   15.02   12.44
  -3   5   9   44.05   19.03
   3  -5  -8  107.65   16.64
   3  -5  -8   37.77   19.95
  -3   5   8   59.89   24.27
   3  -5  -7    4.06    4.46
   3  -5  -7   11.99   11.31
  -3   5   7    1.99   17.31
   3  -5  -6   26.74   11.38
  -3   5   6    7.06   17.55
   3  -5  -6    9.67    4.86
   3  -5  -5   12.99   11.40
  -3   5   5   22.73   16.68
   3  -5  -5   18.65    5.43
  -3   5   4    2.36   15.90
   3  -5  -4    4.80    4.49
  -3   5   1   49.96   17.59
  -3   5   0   39.02   16.49
  -3   5  -1  117.97   24.61
  -3   5  -2   95.10   21.35
  -3   5  -3    8.93   13.72
  -3   5  -3   26.46   15.39
   3  -5   4   28.26    5.89
  -3   5  -4    5.35   13.43
  -3   5  -4   -1.23   15.74
  -3   5  -5   34.95   18.20
   3  -5   5   54.34    9.85
  -3   5  -6   45.10   16.64
   3  -5   6   25.33    6.03
  -3   5  -7   18.49   18.07
   3  -5   7   52.73    9.25
  -3   5  -8   38.12   18.01
  -3   5  -8   61.99   17.54
  -3   5  -9   -2.73   15.03
  -3   5 -10    9.27   15.22
  -3   5 -11  -12.24   14.61
  -3   5 -12   -4.85   13.51
  -3   5 -12   42.93   30.07
   3  -5  12    4.61   16.20
  -3   5 -13    3.98   18.92
   3  -5  13    8.90   13.86
  -3   5 -13   20.11   27.36
   3  -5  13    3.35   15.13
  -3   5 -13    1.48   12.30
  -3   5 -14   13.81   23.43
  -3   4  15   -4.82   16.07
   3  -4 -14    9.84   16.64
  -3   4  14   10.22   17.75
  -3   4  13   14.21   18.98
   3  -4 -13    2.07   12.71
   3  -4 -13   22.14   17.73
  -3   4  12   -8.68   19.17
   3  -4 -12   22.38   17.86
   3  -4 -12   -4.52   13.06
   3  -4 -11   -9.02   18.14
   3  -4 -11   -9.11   13.69
   3  -4 -10   12.41   17.35
   3  -4 -10   -1.04   13.27
   3  -4  -9    9.10   16.94
   3  -4  -9   14.63   13.10
   3  -4  -8   22.37   16.55
   3  -4  -8  -10.07   12.44
   3  -4  -7   13.90   16.40
   3  -4  -7   -1.08    3.86
   3  -4  -7  -17.71   12.01
   3  -4  -6   19.13    4.84
   3  -4  -6   -3.02   16.06
   3  -4  -6   -5.56   12.09
   3  -4  -5    6.53   11.00
  -3   4   5   -1.95   15.74
   3  -4  -5   -0.11    4.11
   3  -4  -4   35.47   12.77
  -3   4   4   28.14   16.16
   3  -4  -4   34.79    7.13
   3  -4  -3   31.95    6.86
   3  -4  -3   35.04   12.49
   3  -4   0    2.79    3.26
  -3   4   0    1.22   14.31
   3  -4   1   22.69    5.29
  -3   4  -1   14.76   14.38
   3  -4   2   30.47    6.70
  -3   4  -2   40.02   14.35
   3  -4   3    3.51    3.90
  -3   4  -3    2.47   12.05
   3  -4   4    1.57    3.79
  -3   4  -4   -0.25   13.95
   3  -4   5    0.35    3.70
  -3   4  -5    7.40   13.75
   3  -4   6    5.90    3.67
  -3   4  -6  -14.85   14.19
  -3   4  -7    6.27   13.96
   3  -4   7   14.78    3.86
  -3   4  -8   21.55   14.50
  -3   4  -8   24.96   14.49
  -3   4  -9   35.03   15.53
  -3   4 -10   -4.89   14.49
  -3   4 -11   -2.12   14.31
  -3   4 -12    7.41   13.91
  -3   4 -13   -4.67   12.74
   3  -4  13   -5.91   14.72
   3  -4  14   11.09   14.15
  -3   4 -14   11.58   28.34
  -3   4 -15   -2.67   23.38
   3  -4  15   13.49   13.89
   3  -3 -16    1.17   13.51
   3  -3 -15   -1.42   15.75
   3  -3 -14   20.06   13.70
   3  -3 -14    6.39   17.46
   3  -3 -13   14.07   14.46
   3  -3 -13    5.47   18.21
   3  -3 -12   26.50   15.44
   3  -3 -12   21.51   18.80
   3  -3 -11   14.83   17.94
   3  -3 -11   11.90   14.70
   3  -3 -10   18.46   17.72
   3  -3 -10   37.58   15.60
   3  -3  -9   22.07   17.08
   3  -3  -9   32.81   14.82
   3  -3  -8  -17.75   16.10
   3  -3  -8   37.73   13.42
   3  -3  -7   62.25   24.82
   3  -3  -7  138.72   23.63
   3  -3  -7  135.22   23.56
   3  -3  -6  104.75   22.76
   3  -3  -6   68.68   24.22
   3  -3  -6   77.70   23.07
   3  -3  -6  121.94   19.29
   3  -3  -6  112.99   19.23
   3  -3  -5  194.83   45.12
   3  -3  -5  291.23   43.48
   3  -3  -4  231.00   40.13
   3  -3  -4  166.83   40.82
   3  -3  -4  124.21   41.07
  -3   3   4  260.14   38.40
   3  -3  -4  218.44   38.37
   3  -3  -3  564.90   84.83
   3  -3  -3  414.71   84.97
   3  -3  -3  508.57   83.91
   3  -3  -2  213.57   35.62
   3  -3  -2  203.38   33.87
   3  -3  -2  175.52   36.46
   3  -3  -1   12.83   11.49
   3  -3   0    4.42    3.95
   3  -3   1   11.38    6.07
   3  -3   1   12.63    3.75
   3  -3   1   12.92    4.42
   3  -3   2  195.79   30.73
   3  -3   2  174.04   30.36
   3  -3   3  470.32   68.58
   3  -3   3  382.25   68.35
   3  -3   4  251.45   37.06
   3  -3   4  205.50   36.69
  -3   3  -5   70.82   24.57
   3  -3   5  136.18   21.05
   3  -3   5  109.41   21.59
   3  -3   6   38.24    9.43
   3  -3   6   73.64    9.62
  -3   3  -6   61.13   15.61
   3  -3   7  386.22   59.90
  -3   3  -7  185.81   61.21
  -3   3  -8   10.83   12.87
  -3   3  -8   13.86   12.07
  -3   3  -9   62.81   17.18
  -3   3 -10   41.84   15.32
  -3   3 -11   19.08   14.03
  -3   3 -12   12.18   13.66
  -3   3 -13   -8.39   31.53
   3  -3  13    9.85   15.04
  -3   3 -13   -6.91   12.63
   3  -3  14   18.64   16.09
   3  -3  14   10.91   14.86
  -3   3 -14  -24.98   31.10
   3  -3  15  -12.40   15.17
  -3   3 -15   -8.35   26.15
   3  -3  15    6.29   13.95
  -3   3 -16   22.11   22.98
   3  -2 -16    2.20   14.00
   3  -2 -15   16.27   13.59
   3  -2 -15   -4.68   16.03
   3  -2 -14   19.84   17.79
   3  -2 -14    0.24   14.98
   3  -2 -13   14.80   18.67
   3  -2 -13   26.76   16.14
   3  -2 -12   -6.62   21.50
   3  -2 -12   -2.55   15.49
   3  -2 -11    2.44   14.98
   3  -2 -11    7.91   21.28
   3  -2 -10    5.87   13.98
   3  -2 -10    5.88   20.59
   3  -2  -9  -18.04   13.66
   3  -2  -9  -11.35   19.96
   3  -2  -8   61.01   22.32
   3  -2  -8   73.82   17.48
   3  -2  -7  -13.08   19.24
   3  -2  -7    0.33   12.40
   3  -2  -7   -5.04   12.94
   3  -2  -6   23.89   12.67
   3  -2  -6   23.91   13.55
  -3   2   6   19.55    5.59
  -3   2   5    9.50    4.64
   3  -2  -5   15.82    3.87
   3  -2  -5   19.29   12.27
   3  -2  -5    3.41   18.06
   3  -2  -5   16.22    4.29
   3  -2  -5   15.07   13.44
   3  -2  -5   17.88   14.21
  -3   2   4   -0.40    3.65
   3  -2  -4    1.98    2.95
   3  -2  -4   -2.05   17.62
   3  -2  -4   -4.50   12.10
   3  -2  -4   -1.77   12.99
   3  -2  -4    4.47    3.51
   3  -2  -4   -3.26   13.92
   3  -2  -3  153.04   25.90
   3  -2  -3   86.99   28.95
  -3   2   3  163.71   25.83
   3  -2  -3  116.38   28.38
   3  -2  -2    7.43   11.56
   3  -2  -2    0.31    3.59
   3  -2  -2    2.99   13.26
   3  -2  -1    3.24    3.47
   3  -2  -1    4.45   13.41
   3  -2  -1   12.61   11.30
   3  -2   0   69.06   16.11
   3  -2   1   55.71   10.02
   3  -2   2   31.67    6.16
   3  -2   2   26.46    7.54
   3  -2   3    8.32    3.80
   3  -2   3    7.71    5.82
   3  -2   4   72.90   13.00
   3  -2   4   80.91   13.75
   3  -2   5    3.95    3.29
   3  -2   5    2.54    5.58
  -3   2  -5   -0.53    4.06
  -3   2  -5    4.59   11.21
   3  -2   5    4.23    2.84
   3  -2   6    3.08    2.70
  -3   2  -6    8.12   10.66
   3  -2   6    2.16    3.11
   3  -2   7   -0.95    9.80
  -3   2  -7    5.82    6.97
   3  -2   8    5.68   10.11
  -3   2  -9   20.24   12.20
  -3   2 -10   17.92   12.43
  -3   2 -11    4.63   12.30
  -3   2 -12   22.87   12.84
   3  -2  13   -6.47   15.13
  -3   2 -13   13.05   12.03
  -3   2 -13  -15.85   30.86
  -3   2 -14  -26.77   31.24
   3  -2  14    3.73   15.28
   3  -2  14   -8.68   16.40
  -3   2 -15    5.11   28.87
   3  -2  15   11.06   14.63
   3  -2  15    7.42   15.42
  -3   2 -16   55.48   25.87
   3  -2  16    6.63   14.19
   3  -1 -16   15.27   12.71
   3  -1 -16    2.07   14.05
   3  -1 -15   10.91   14.40
   3  -1 -15  -19.52   16.19
   3  -1 -14   -8.99   21.48
   3  -1 -14    3.33   15.34
   3  -1 -13   26.29   22.76
   3  -1 -13   22.24   16.55
   3  -1 -12   12.61   22.34
   3  -1 -12   23.05   16.24
   3  -1 -11   78.36   25.45
   3  -1 -10    4.83   20.75
   3  -1  -9   47.43   21.51
   3  -1  -8   14.39   18.27
   3  -1  -7  138.71   29.30
   3  -1  -6  104.88   17.90
   3  -1  -6  106.90   19.07
   3  -1  -6  114.33   24.63
   3  -1  -5   72.33   11.71
   3  -1  -5   56.27   13.10
   3  -1  -5   63.15   11.80
   3  -1  -5   87.51   20.33
   3  -1  -4   63.02   12.18
   3  -1  -4   35.53   13.02
   3  -1  -4   22.49   20.04
   3  -1  -4   28.13   16.24
   3  -1  -3   55.39   10.03
   3  -1  -3   47.50    9.31
   3  -1  -3   48.71   15.61
   3  -1  -3   71.79   14.31
   3  -1  -3   93.65   18.52
   3  -1  -3   45.24    8.88
   3  -1  -2   20.51   12.95
   3  -1  -2   23.00   11.81
   3  -1  -2   19.27    5.70
   3  -1  -2   17.66    5.07
  -3   1   2   10.75    3.38
   3  -1  -1  235.44   39.84
   3  -1  -1  240.30   39.83
   3  -1   0  604.98  100.53
   3  -1   2  213.62   35.52
   3  -1   3   29.53    7.10
   3  -1   3   23.41    9.45
   3  -1   3   29.00   12.67
   3  -1   4   69.76   13.19
   3  -1   4   74.23   14.74
   3  -1   5   67.45   18.42
   3  -1   5   99.39   16.24
   3  -1   6   70.44   13.39
  -3   1  -6   72.06   11.71
   3  -1   6   50.17    9.61
  -3   1  -7  122.72   19.46
   3  -1   7   81.65   20.56
  -3   1  -8  175.25   30.64
  -3   1  -8  177.53   29.68
   3  -1   8  160.78   30.71
   3  -1   9   41.64   11.45
  -3   1  -9   11.97   11.05
   3  -1  10   93.59   17.43
  -3   1 -10   64.42   16.95
   3  -1  11   23.39   12.15
  -3   1 -11   22.82   11.29
   3  -1  12   71.47   25.46
   3  -1  12  159.40   24.19
   3  -1  13   11.17   15.24
   3  -1  13   -3.03   15.80
  -3   1 -13    1.78   30.45
   3  -1  14    6.84   15.76
   3  -1  14   36.63   16.28
  -3   1 -14  -12.62   30.52
   3  -1  15    2.70   15.10
   3  -1  15    5.65   15.29
  -3   1 -15   -0.55   28.50
   3  -1  16    1.42   14.67
  -3   1 -16   30.75   26.46
  -3   1 -17   16.44   23.00
   3   0 -16   -0.94   12.49
   3   0 -15   -2.80   14.33
   3   0 -15  -12.20   20.39
   3   0 -14    3.18   22.53
   3   0 -14   26.64   16.14
   3   0 -13  -10.55   22.96
   3   0 -12   20.66   22.88
   3   0 -11   52.78   22.15
   3   0 -11  -11.36   28.35
   3   0 -10   13.44    9.22
   3   0 -10    4.41   20.96
   3   0 -10   23.20   26.94
   3   0  -9   41.29   10.09
   3   0  -9  -11.87   19.89
   3   0  -9   19.23   25.63
   3   0  -8    4.23    8.12
   3   0  -8   -1.31   17.76
   3   0  -8   -9.63   23.14
   3   0  -7   14.36    8.38
   3   0  -7   18.54   21.78
   3   0  -7   29.36   17.24
   3   0  -6   16.47    7.93
   3   0  -6    6.37    7.55
   3   0  -6   19.84   16.36
   3   0  -5   23.00    8.34
   3   0  -5   19.23    8.03
   3   0  -5   40.95   16.27
   3   0  -4    3.21    6.74
   3   0  -4   10.47    7.37
   3   0  -4   -1.98    3.08
   3   0  -4  -12.30   15.22
   3   0  -3   22.10    5.53
   3   0  -3   43.13    8.61
   3   0  -3   23.96    7.71
   3   0  -2  190.25   23.67
   3   0  -2  117.40   22.73
   3   0  -2  131.08   23.27
   3   0  -2  143.77   24.98
   3   0  -1    5.57    4.34
   3   0  -1   -0.34    6.21
  -3   0   0    1.14    2.34
   3   0   0   -6.34    4.65
  -3   0  -1    9.61    5.44
   3   0   1    6.05    5.34
  -3   0  -1    4.99    5.12
   3   0   2   91.78   13.90
  -3   0  -2   62.44   14.57
  -3   0  -2   73.87   14.43
   3   0   3   92.27   15.38
  -3   0  -3   84.94   15.78
   3   0   4   14.96    4.49
   3   0   5   29.95    6.70
  -3   0  -5   32.36    7.88
  -3   0  -5   34.82    8.71
   3   0   5   38.41    9.98
  -3   0  -6   49.99   10.48
   3   0   6   45.11    9.70
  -3   0  -6   71.74   11.11
   3   0   6   51.66   12.38
   3   0   7   82.11   15.26
   3   0   7   60.15   12.62
  -3   0  -7   80.42   13.56
  -3   0  -7   76.37   13.24
  -3   0  -8   63.87   12.52
   3   0   8   59.83   15.01
  -3   0  -8   86.14   12.72
   3   0   8   56.70   11.96
   3   0   9  135.57   25.02
   3   0  10    3.78   12.59
   3   0  10   11.49   10.66
   3   0  11   14.56   13.38
   3   0  11    7.22   11.79
   3   0  11   14.96   14.45
   3   0  12    5.08   14.73
   3   0  12   32.29   12.58
   3   0  12   13.73   14.62
  -3   0 -13   -8.09   28.50
   3   0  13    8.59   14.83
   3   0  13   -8.34   12.34
   3   0  13   -2.79   14.77
  -3   0 -14   34.47   29.02
   3   0  14  -11.29   15.41
   3   0  14   19.61   12.44
   3   0  14    9.72   14.91
  -3   0 -15   37.47   27.67
   3   0  15    0.18   15.24
   3   0  15   -3.87   14.26
  -3   0 -16   19.64   26.07
  -3   0 -17   10.73   22.81
   3   1 -15   27.20   20.68
   3   1 -15    3.43   13.96
   3   1 -14  -25.05   23.29
   3   1 -13  -32.25   23.62
   3   1 -12   39.88   24.05
   3   1 -11   36.19   24.19
   3   1 -11   62.79   14.00
   3   1 -10   26.50   21.46
   3   1 -10   19.80    9.91
   3   1  -9    5.12   19.62
   3   1  -9   -6.01    8.79
   3   1  -8   17.22   17.92
   3   1  -8   -3.30    8.60
   3   1  -7   40.39   22.67
   3   1  -7   32.00   18.30
   3   1  -7   48.64   11.10
   3   1  -6  -12.83   20.27
   3   1  -6   13.95    8.00
   3   1  -6   11.02   16.00
   3   1  -5   -0.26   19.08
   3   1  -5    9.02    7.41
   3   1  -5    2.88    7.53
   3   1  -4   19.42    9.63
   3   1  -4   30.76    9.21
   3   1  -3   58.67   13.25
   3   1  -3   57.45   13.44
  -3  -1   3   60.59   11.66
  -3  -1   2  455.25   89.56
   3   1  -2  526.81   89.82
  -3  -1   1   52.92   10.44
  -3  -1   1   59.24   11.33
  -3  -1   1   53.42   10.09
  -3  -1   0  169.62   30.01
  -3  -1   0  194.45   29.91
  -3  -1   0  174.33   30.23
  -3  -1   0  163.46   30.28
  -3  -1  -1    0.03    4.28
  -3  -1  -1   -3.05    3.53
  -3  -1  -1   -0.80    5.32
  -3  -1  -1   -2.88    6.06
  -3  -1  -2   32.17    6.55
  -3  -1  -2   20.95    5.10
  -3  -1  -2   12.86    7.50
  -3  -1  -3   12.04    5.28
   3   1   3   10.83    5.04
  -3  -1  -3   10.12    6.65
   3   1   4 1080.90  161.59
  -3  -1  -4  913.55  161.27
  -3  -1  -4  936.57  161.42
   3   1   4  980.47  161.26
   3   1   4 1006.27  161.52
   3   1   4 1009.09  161.78
   3   1   5  224.61   36.24
   3   1   5  199.72   34.13
  -3  -1  -6  387.50   57.65
  -3  -1  -6  331.02   57.47
   3   1   6  335.44   57.39
   3   1   6  323.58   58.66
   3   1   6  341.24   57.89
   3   1   7    3.21    4.69
  -3  -1  -7   -3.52    5.73
   3   1   7   -1.77   10.94
   3   1   7   -1.42   12.35
  -3  -1  -7   -3.19    6.18
   3   1   7    2.44    8.40
   3   1   8   83.65   16.15
  -3  -1  -8   78.17   14.44
   3   1   8   70.69   14.04
  -3  -1  -8   98.11   14.69
   3   1   8   67.59   18.38
   3   1   8   62.65   17.38
   3   1   9   20.31   10.81
   3   1   9   25.81   13.67
   3   1   9   27.64   12.72
   3   1  10    3.30   10.27
   3   1  10    4.54   12.66
   3   1  10    4.61   12.91
   3   1  11   -0.56   11.43
   3   1  11   13.48   13.60
   3   1  11    1.73   13.26
   3   1  12   20.21   12.43
  -3  -1 -12    9.21   24.48
   3   1  12   12.13   14.16
   3   1  12    3.46   14.68
  -3  -1 -13    6.19   25.92
   3   1  13   28.47   13.30
   3   1  13   18.83   14.75
   3   1  13   33.72   16.03
  -3  -1 -14   16.25   25.71
   3   1  14    1.13   12.98
   3   1  14    6.15   13.68
  -3  -1 -15   12.56   24.86
   3   1  15   -8.39   12.78
   3   1  16  -13.51   12.51
  -3  -1 -16  -26.73   23.99
   3   2 -15   10.11   19.55
   3   2 -15   -3.40   12.92
   3   2 -14    9.72   22.09
   3   2 -13  -11.81   23.14
   3   2 -12   -4.21   29.09
   3   2 -12    5.65   23.35
   3   2 -12   -5.20    9.87
   3   2 -11   -6.97   28.22
   3   2 -11  -16.20   22.73
   3   2 -11  -15.64   10.23
   3   2 -10   -3.23   27.16
   3   2 -10   44.13   22.34
   3   2 -10   29.62   10.91
   3   2  -9   17.37   25.42
   3   2  -9  -18.26   19.78
   3   2  -9   12.53    9.57
   3   2  -8  -19.49   23.23
   3   2  -8    4.44   18.78
   3   2  -8    3.41    8.88
   3   2  -7   10.88    8.97
   3   2  -7    5.88   20.94
   3   2  -7    5.89   17.60
   3   2  -6   -3.50    8.13
   3   2  -6   13.57   20.05
   3   2  -5    1.08   19.10
   3   2  -5   13.34    8.47
   3   2  -5   24.39    5.03
   3   2  -4    0.70    7.39
   3   2  -4    3.43   15.12
   3   2  -4    2.84    3.61
   3   2  -4    1.79    3.00
   3   2  -4    0.06    4.51
   3   2  -4  -13.37   17.89
   3   2  -3   52.62    8.37
   3   2  -3   39.80    7.96
   3   2  -3   42.75    8.31
   3   2  -3   45.34   10.95
   3   2  -3   61.65   16.57
  -3  -2   2   -1.29    3.35
   3   2  -2   -0.85    2.95
   3   2  -2    4.85    3.21
   3   2  -2    0.07    2.45
   3   2  -2    3.26    4.00
   3   2  -2    0.34    3.78
   3   2  -1   90.32   19.99
   3   2  -1  107.83   19.07
   3   2  -1  113.98   18.99
   3   2  -1  149.60   19.27
  -3  -2   1  101.75   19.19
  -3  -2   1  115.56   19.27
  -3  -2   1  111.47   20.43
   3   2  -1  119.13   19.31
   3   2  -1  101.43   19.10
  -3  -2   0   -0.18    4.49
  -3  -2   0   -6.73    7.86
  -3  -2   0   -1.88    4.97
  -3  -2   0   -1.60    4.61
   3   2   0    0.04    2.67
   3   2   0    3.65    3.98
   3   2   0   -1.12    3.33
   3   2   0    3.05    3.20
  -3  -2  -1   10.09    8.37
  -3  -2  -1    9.48    4.71
  -3  -2  -1   10.72    4.78
   3   2   1    4.19    3.45
  -3  -2  -1    0.92    4.41
   3   2   1    3.79    2.90
  -3  -2  -2   24.10    6.33
   3   2   2   24.76    5.41
  -3  -2  -2   23.44    6.71
   3   2   2   22.96    5.11
   3   2   3    3.12    2.97
   3   2   3    4.40    3.29
   3   2   3    1.34    2.63
  -3  -2  -3    5.49    4.77
   3   2   3    1.93    4.13
  -3  -2  -3    5.89    5.72
   3   2   4  103.47   19.95
   3   2   4  120.43   23.42
   3   2   4  114.46   19.68
   3   2   4  112.17   19.75
   3   2   4  124.59   22.62
   3   2   4  142.16   20.31
  -3  -2  -4  110.58   20.49
   3   2   4  129.60   21.12
   3   2   4  125.39   19.93
   3   2   4  117.96   19.78
   3   2   5    1.49    3.87
   3   2   5    0.15    2.43
   3   2   5   -5.00   12.96
   3   2   5   -2.28    8.08
   3   2   5    0.53    3.75
   3   2   5    1.91    3.03
   3   2   5    0.55    5.31
   3   2   5    1.24    2.86
  -3  -2  -5    1.04    5.98
   3   2   6   36.41    7.74
   3   2   6   43.42    7.39
   3   2   6   34.15    7.68
   3   2   6   46.61    8.51
   3   2   7   43.75   18.03
   3   2   7   37.01   17.70
   3   2   7   85.70   13.91
   3   2   7   66.65   15.88
   3   2   7   74.91   13.65
  -3  -2  -7   62.59   14.66
  -3  -2  -7   77.89   14.84
   3   2   7   65.27   14.37
   3   2   8   12.24   12.05
   3   2   8    2.53    8.88
   3   2   9   17.36   13.14
   3   2   9   17.82   13.06
   3   2   9   29.00   10.27
   3   2  10    3.63   13.09
   3   2  10    6.93   10.23
  -3  -2 -10   22.19   18.76
   3   2  11   -6.79   13.83
   3   2  11    5.21   10.83
  -3  -2 -11  -22.57   20.48
   3   2  12   13.84   11.95
  -3  -2 -12    5.51   21.34
   3   2  13   30.11   13.08
  -3  -2 -13   -3.12   22.92
   3   2  14    3.05   13.07
   3   2  15   32.84   13.47
   3   2  15   -1.77   13.42
   3   2  16    1.03   12.20
   3   2  16   -2.50   12.23
   3   3 -14  -30.56   21.37
   3   3 -13   28.11   23.07
   3   3 -12   25.39   10.59
   3   3 -12   -8.94   23.09
   3   3 -12   -2.86   28.39
   3   3 -11   -0.36   10.31
   3   3 -11   20.22   23.06
   3   3 -11  -26.80   28.64
   3   3 -10    0.18   10.35
   3   3 -10    8.56   21.78
   3   3 -10  -20.05   26.53
   3   3  -9   -2.93   10.12
   3   3  -9  -12.88   21.68
   3   3  -9  -21.80   26.21
   3   3  -8    3.27   19.90
   3   3  -8  -36.16   24.41
   3   3  -8    1.27    9.55
   3   3  -7    0.77   21.46
   3   3  -7    3.60    9.07
   3   3  -6  -21.23   20.14
   3   3  -6   -8.50    8.52
   3   3  -5   10.48    3.99
   3   3  -5   -2.85    8.11
   3   3  -5    6.71   16.33
   3   3  -5  -24.37   18.49
   3   3  -4   -0.30    3.30
   3   3  -4   -6.64    7.56
   3   3  -4    5.37    3.97
   3   3  -4   -2.78    3.00
   3   3  -3   77.08   12.80
   3   3  -3   72.19   12.64
   3   3  -3   74.78   13.03
   3   3  -3   77.27   20.54
   3   3  -3   71.53   12.89
   3   3  -2   81.64   14.30
   3   3  -2   70.83   12.58
   3   3  -2   73.71   19.87
  -3  -3   2   81.72   15.03
   3   3  -2   69.92   12.94
   3   3  -2   73.70   12.74
   3   3  -2   71.21   12.99
  -3  -3   2   76.97   12.67
  -3  -3   1  264.58   47.95
   3   3  -1  364.16   47.42
   3   3  -1  214.15   47.53
   3   3  -1  268.30   47.16
   3   3  -1  284.53   47.11
   3   3  -1  290.25   47.28
   3   3   0    0.83    5.19
   3   3   0    4.93    3.48
   3   3   0   -0.87    6.39
  -3  -3   0    0.85    8.76
   3   3   0    2.61    2.81
  -3  -3   0    1.51    5.61
   3   3   1  875.24  142.26
  -3  -3  -1  945.85  142.59
   3   3   1  826.62  142.19
   3   3   1  940.83  142.30
  -3  -3  -1  863.04  142.28
   3   3   1  802.89  142.16
  -3  -3  -2  823.90  149.88
  -3  -3  -2  898.54  150.21
   3   3   2 1095.96  150.22
   3   3   3   56.99   10.70
  -3  -3  -3   63.44   11.50
   3   3   3   56.79   10.46
   3   3   3   83.17   14.27
   3   3   3   73.55   12.40
   3   3   4  114.99   18.41
   3   3   4  174.29   19.03
  -3  -3  -4   86.62   19.05
   3   3   4   90.03   18.51
   3   3   4   71.82   19.77
   3   3   4  125.02   18.70
   3   3   4   40.90   20.92
   3   3   5   75.04   14.05
   3   3   5   76.73   13.94
   3   3   5   81.94   14.25
   3   3   5  101.79   15.13
   3   3   5   79.68   18.10
   3   3   5   91.18   19.27
   3   3   5   92.92   15.98
   3   3   5   90.58   14.45
   3   3   6  349.18   62.78
   3   3   6  293.68   63.82
   3   3   6  350.22   63.40
   3   3   6  398.99   63.06
   3   3   6  380.92   62.89
   3   3   6  383.63   62.76
   3   3   6  430.57   62.86
   3   3   6  315.20   64.22
   3   3   7   23.58    4.77
   3   3   7   13.92    6.59
   3   3   7   19.83    5.07
   3   3   7    7.49   13.80
   3   3   7   16.96    4.48
   3   3   7   20.86    4.15
   3   3   8   33.70   16.71
   3   3   8   61.45   10.46
   3   3   9   -0.15    9.26
   3   3   9    7.85   12.92
   3   3  10    6.44    9.99
   3   3  11   28.48   12.00
   3   3  12   51.90   14.75
   3   3  13   -3.82   12.29
   3   3  13  -11.53   13.31
   3   3  13   -8.42   13.80
   3   3  14    1.84   13.34
   3   3  14   23.61   13.14
   3   3  15   -1.18   13.32
   3   3  15   -3.43   12.89
   3   3  16    2.81   12.49
   3   3  16   -8.12   11.82
   3   3  17   -3.03   11.21
   3   4 -14    0.23   18.27
   3   4 -14    0.19   11.84
   3   4 -13    0.28   20.61
   3   4 -12   -9.74   22.58
   3   4 -12   20.46   10.30
   3   4 -11    4.62   22.58
   3   4 -11    7.64   10.49
   3   4 -11  -30.27   27.26
   3   4 -10   25.44   23.12
   3   4 -10    7.35   27.06
   3   4 -10   23.10   11.42
   3   4  -9   18.32   25.63
   3   4  -9   -6.98   10.74
   3   4  -8   -2.26   27.22
   3   4  -8   92.84   16.82
   3   4  -7   -6.41   23.17
   3   4  -7   57.16   12.55
   3   4  -6   -7.67   20.82
   3   4  -6   21.20    9.43
   3   4  -6   16.97   18.57
   3   4  -5   71.12   11.02
   3   4  -5   36.08   13.28
   3   4  -4   27.15    6.43
   3   4  -4   27.41    6.01
   3   4  -4   31.18    5.63
   3   4  -4   17.74   17.62
   3   4  -3  103.57   17.05
   3   4  -3   98.83   17.15
   3   4  -3   91.46   19.09
   3   4  -3   59.32   23.11
   3   4  -3  103.31   17.44
   3   4  -2   86.63   25.26
   3   4  -2  154.69   24.12
   3   4  -2  160.98   23.99
   3   4  -2   43.15   27.74
   3   4  -2  111.64   25.10
   3   4  -1  186.22   26.38
   3   4  -1  170.01   26.23
  -3  -4   1  134.81   26.78
   3   4   0   76.97   12.75
  -3  -4   0   72.72   15.67
   3   4   0   52.45   14.12
   3   4   0   84.17   13.06
   3   4   0   74.25   13.20
  -3  -4   0   63.13   13.71
  -3  -4  -1   29.02   11.20
   3   4   1   37.51    6.92
   3   4   1   27.91    8.54
   3   4   1   34.33    6.50
   3   4   1   36.71    8.34
  -3  -4  -1   31.91    8.18
   3   4   2    8.99    3.23
   3   4   2    1.28    4.07
   3   4   2   16.84    6.03
  -3  -4  -2    7.17   10.14
   3   4   2   13.73    6.56
  -3  -4  -2   11.78    6.05
   3   4   2    6.51    4.14
  -3  -4  -3   17.30    7.27
   3   4   3   31.58    5.88
   3   4   3   21.90    7.91
   3   4   3   17.45   11.32
   3   4   4   69.93    9.62
   3   4   4   29.12   16.63
  -3  -4  -4   36.76   10.45
   3   4   4   37.28   11.08
   3   4   4   51.19    9.77
   3   4   4   17.85   13.37
   3   4   4   58.09    9.20
   3   4   4   18.85   13.11
   3   4   5  121.28   32.15
   3   4   5  213.09   30.54
   3   4   5  184.27   30.39
   3   4   5  121.68   33.37
   3   4   5  175.45   31.25
  -3  -4  -5  157.41   30.90
   3   4   6  141.36   24.79
   3   4   6  149.62   24.89
   3   4   6  156.32   25.06
   3   4   6  151.93   28.44
   3   4   7   68.74   11.29
   3   4   7   74.01   11.74
   3   4   7   65.70   11.42
   3   4   8   20.71    4.56
   3   4   8   21.45    4.23
   3   4   8    4.97   14.30
   3   4   8    1.71   11.91
   3   4   8   15.82    5.13
   3   4   9   31.58   15.85
   3   4   9   65.11   10.94
   3   4  10   -6.43   12.49
   3   4  10    3.84   14.37
   3   4  10    8.17   10.08
   3   4  11  130.34   21.03
   3   4  11   77.55   23.00
   3   4  11   90.93   21.68
   3   4  12   78.13   23.02
   3   4  12   80.64   22.07
   3   4  12  142.92   21.68
   3   4  13   -4.80   13.28
   3   4  13    0.46   12.41
   3   4  13    1.71   14.72
   3   4  14  -10.84   12.84
   3   4  14   16.41   12.53
   3   4  14   20.00   14.25
   3   4  15   33.86   13.20
   3   4  15   -2.82   12.31
   3   4  16    7.11   12.51
   3   4  16    9.41   11.08
   3   4  17   23.34   12.03
   3   5 -13    8.26   17.98
   3   5 -12   17.09    9.51
   3   5 -12   -1.68   20.39
   3   5 -11   12.30   10.55
   3   5 -11   21.89   21.83
   3   5 -10   -1.91   10.93
   3   5 -10   11.26   25.14
   3   5  -9   16.24   24.65
   3   5  -9    7.10   11.02
   3   5  -8    1.32   23.41
   3   5  -8    0.38   10.83
   3   5  -7    5.66   21.02
   3   5  -7   -8.41   22.13
   3   5  -7    7.12   10.41
   3   5  -6  -26.29   19.83
   3   5  -6   19.40    9.83
   3   5  -6  -19.53   20.75
   3   5  -5   22.78   23.72
   3   5  -5   99.03   16.30
   3   5  -4   87.11   13.88
   3   5  -4   70.38   14.00
   3   5  -4   56.33   16.93
   3   5  -4  100.83   14.43
   3   5  -3   62.58   19.60
   3   5  -3   57.20   19.94
   3   5  -3  113.31   17.96
   3   5  -3  105.77   18.14
   3   5  -3  123.66   18.35
   3   5  -2    5.57    3.30
   3   5  -2    1.05    7.89
   3   5  -2   -1.11    8.64
   3   5  -2   11.11    4.05
   3   5  -1    3.27    3.01
   3   5  -1   -0.81    4.55
   3   5  -1    5.98    7.55
   3   5  -1   12.35    7.95
   3   5   0  279.59   50.58
   3   5   0  305.51   50.29
   3   5   0  317.00   50.10
   3   5   0  276.70   51.47
   3   5   0  285.00   50.39
   3   5   1    6.09    6.65
   3   5   1    6.10    6.07
   3   5   1   16.41   10.10
   3   5   1    1.49    2.92
   3   5   2    9.85    6.30
   3   5   2    0.07    6.23
   3   5   2    4.05    9.46
   3   5   3   22.28    9.19
   3   5   3   17.79    5.53
   3   5   3   22.04    6.56
   3   5   3   18.19   11.76
   3   5   4  143.99   28.02
   3   5   4  152.14   26.08
   3   5   4  155.20   25.77
   3   5   5   -1.12   10.52
   3   5   5   -1.26    4.29
   3   5   5   -3.69   15.36
   3   5   5   -1.29    2.82
   3   5   6   29.94   15.95
   3   5   6   35.96    6.65
   3   5   6   30.99   11.88
   3   5   7   -3.40   15.03
   3   5   7    3.96    3.58
   3   5   7    3.90    2.95
   3   5   7  -10.91   11.35
   3   5   8   20.36   14.26
   3   5   8   57.27    9.55
   3   5   8   47.46    9.11
   3   5   8   34.16   17.42
   3   5   8   51.55    8.96
   3   5   9   25.18    4.96
   3   5   9   11.87    4.19
   3   5   9    7.41   11.96
   3   5   9   14.37    3.77
   3   5   9   -6.25   15.41
   3   5   9    0.17   10.51
   3   5  10   12.43   15.90
   3   5  10    8.46   12.30
   3   5  11   11.77   15.79
   3   5  11    2.59   12.44
   3   5  12   -3.12   12.56
   3   5  12    4.50   15.57
   3   5  12  -12.11   11.81
   3   5  13   14.67   13.41
   3   5  13   20.04   15.81
   3   5  13   29.86   13.06
   3   5  14   -8.74   12.26
   3   5  14   12.06   12.75
   3   5  14    8.96   14.75
   3   5  15   -9.87   12.54
   3   5  16   19.91   12.35
   3   5  17   -3.63   10.70
   3   6 -12   21.07   17.16
   3   6 -11   13.37    9.47
   3   6 -10   13.99   10.42
   3   6  -9   21.10   11.66
   3   6  -9   23.27   21.83
   3   6  -8    7.65   11.00
   3   6  -8   26.85   22.56
   3   6  -7  103.78   19.44
   3   6  -7   54.51   27.08
   3   6  -6   20.57   11.04
   3   6  -6   18.07   21.34
   3   6  -5   14.26    5.40
   3   6  -4  120.04   20.64
   3   6  -4  123.68   20.83
   3   6  -4  114.26   22.69
   3   6  -4  124.09   21.11
   3   6  -3   26.13    6.95
   3   6  -3   34.13    8.00
   3   6  -3   53.21   11.20
   3   6  -3   65.40   11.73
   3   6  -3   38.18    7.44
   3   6  -2  137.28   17.31
   3   6  -2  128.46   17.57
   3   6  -2  103.65   15.42
   3   6  -1   42.09    7.68
   3   6  -1   48.10    8.61
   3   6  -1   29.35   10.62
   3   6  -1   24.95   10.74
   3   6   0    8.55    5.17
   3   6   0   -3.67   11.61
   3   6   0   10.94    3.77
   3   6   0    8.18    7.98
   3   6   1   95.56   15.81
   3   6   1   61.65   18.58
   3   6   1   88.99   16.50
   3   6   2   13.49   10.87
   3   6   2   27.33    7.68
   3   6   3   28.13    6.14
   3   6   3   -1.48   10.07
   3   6   3   12.86   12.97
   3   6   3   23.34    7.09
   3   6   4   83.14   15.12
   3   6   4   92.14   18.86
   3   6   5    2.18    3.19
   3   6   5    3.42    4.86
   3   6   5   -4.30   12.12
   3   6   6    9.24    5.27
   3   6   6   15.18   11.85
   3   6   6   13.35    3.92
   3   6   6   33.39   16.64
   3   6   7  146.59   25.06
   3   6   7  154.54   29.92
   3   6   7  158.06   25.20
   3   6   7  110.43   27.51
   3   6   8   92.97   15.25
   3   6   8   71.67   21.99
   3   6   8   88.27   15.05
   3   6   8   96.14   15.51
   3   6   9   90.86   12.03
   3   6   9   13.65    5.19
   3   6   9   88.07   17.46
   3   6   9   32.71    5.74
   3   6   9   18.97    6.50
   3   6  10  124.28   21.87
   3   6  10   94.47   27.34
   3   6  10  137.84   21.81
   3   6  10  108.85   24.50
   3   6  11   26.65   16.94
   3   6  12   71.41   20.32
   3   6  13   16.40   12.42
   3   6  13    5.53   15.60
   3   6  14   14.41   12.69
   3   6  14   18.51   15.19
   3   6  15   13.49   11.95
   3   6  15    7.07   14.06
   3   6  16   20.05   11.57
   3   7 -10   -3.52   17.63
   3   7 -10   -0.57    8.63
   3   7  -9    0.26   19.43
   3   7  -9   11.89    9.61
   3   7  -8   13.81   20.37
   3   7  -8   -5.28   10.21
   3   7  -7  -29.14   21.22
   3   7  -7    0.57   10.35
   3   7  -6    6.08   21.14
   3   7  -5   12.17   20.07
   3   7  -4    2.12    5.17
   3   7  -4    0.64    3.50
   3   7  -4    2.44    4.18
   3   7  -3   31.50    6.35
   3   7  -3   37.50    7.55
   3   7  -3   27.20    6.87
   3   7  -2   -1.68    4.66
   3   7  -2   -6.76    9.01
   3   7  -2   -3.73    3.80
   3   7  -1   32.07   11.38
   3   7  -1   44.95    8.17
   3   7   0    9.97    8.27
   3   7   0   10.75    5.86
   3   7   0   10.01    3.92
   3   7   1   31.49   12.58
   3   7   1   11.92    8.20
   3   7   1   17.68    6.23
   3   7   1   17.92    4.74
   3   7   2   91.94   18.14
   3   7   2   80.81   20.25
   3   7   2  103.89   17.00
   3   7   3   98.16   26.71
   3   7   3  116.21   25.17
   3   7   3  157.91   25.11
   3   7   3  165.82   24.71
   3   7   4    9.68   13.43
   3   7   4   -0.28    5.31
   3   7   5    4.46    5.27
   3   7   5   -1.36   13.36
   3   7   5    7.49    3.66
   3   7   6   -1.95    5.30
   3   7   6    3.43    3.40
   3   7   6   13.31   12.56
   3   7   7    0.09    3.49
   3   7   7   -3.97   12.45
   3   7   8   30.01    6.61
   3   7   8   24.98    5.87
   3   7   8   22.29    5.41
   3   7   9   16.63    5.23
   3   7   9   21.37    6.02
   3   7   9    6.57   11.11
   3   7   9   22.18    4.76
   3   7   9    2.35   17.54
   3   7  10   38.07   12.94
   3   7  10   39.99    7.24
   3   7  10   36.21    7.47
   3   7  10   32.65   18.35
   3   7  11  -11.39   16.56
   3   7  11    2.32   11.49
   3   7  12    9.36   16.13
   3   7  13   -1.85   15.38
   3   7  14    0.27   14.40
   3   7  14    2.02   11.34
   3   7  15    4.40   10.62
   3   7  16   -3.81    9.75
   3   8  -8   25.18    9.52
   3   8  -8    0.87   17.83
   3   8  -7    1.19   18.76
   3   8  -6    6.22   18.89
   3   8  -5   -5.82   19.11
   3   8  -5   10.58    9.87
   3   8  -4    8.89    9.66
   3   8  -4    0.55    5.16
   3   8  -4    5.90   18.85
   3   8  -3   -3.95   17.75
   3   8  -3    3.35    5.41
   3   8  -3   10.49    9.69
   3   8  -3    0.98    4.46
   3   8  -3   -2.97    3.73
   3   8  -2   33.21   15.32
   3   8  -2   73.14   12.74
   3   8  -2   75.99   13.11
   3   8  -2   79.51   13.58
   3   8  -1   56.92    9.41
   3   8  -1   49.30    9.87
   3   8   0   28.89   11.29
   3   8   0   46.12    8.35
   3   8   1   72.43   20.42
   3   8   1  123.06   19.87
   3   8   1  120.87   19.26
   3   8   2    3.95    7.42
   3   8   2    1.19    3.83
   3   8   3   71.03   13.07
   3   8   3   66.02   12.16
   3   8   4   40.68    9.08
   3   8   5   44.49    9.90
   3   8   5   47.58    8.86
   3   8   6   38.87    7.75
   3   8   7   -0.31    3.62
   3   8   7   -0.11    4.58
   3   8   8   17.88   12.57
   3   8   8    6.84    4.88
   3   8   8   14.20    4.14
   3   8   8   -8.18   10.58
   3   8   8   17.03    5.67
   3   8   9   24.73   11.09
   3   8   9   21.66    4.87
   3   8   9   22.07    5.29
   3   8   9   14.62    6.15
   3   8  10    8.79   10.67
   3   8  10    6.08    3.86
   3   8  10    4.52    3.25
   3   8  11   19.86   11.33
   3   8  12   10.10   11.07
   3   8  13   -3.34   10.63
   3   9  -6   -8.17    8.30
   3   9  -5    8.28    8.46
   3   9  -5   -9.13   15.74
   3   9  -4    1.05    8.74
   3   9  -4   13.55   16.19
   3   9  -3    3.13    3.42
   3   9  -3    0.80    5.18
   3   9  -3   10.30    8.86
   3   9  -3    8.62    4.25
   3   9  -2   15.09    4.25
   3   9  -2    9.02    4.90
   3   9  -2    8.96    5.92
   3   9  -2    0.60    8.88
   3   9  -1   -0.74    3.88
   3   9  -1   -1.27    4.70
   3   9  -1    1.10    5.73
   3   9  -1   15.83    8.57
   3   9   0    5.86    4.13
   3   9   0   11.69    5.95
   3   9   0    4.03    4.98
   3   9   0    0.40    8.09
   3   9   1   95.60   15.32
   3   9   1   98.35   14.98
   3   9   2   98.16   18.61
   3   9   2  112.24   18.37
   3   9   3   47.71   10.75
   3   9   3   63.41   10.50
   3   9   5   75.41   13.76
   3   9   6   44.10    8.93
   3   9   6   55.08    8.57
   3   9   7    8.47    4.56
   3   9   7    5.91    3.79
   3   9   7    3.30    5.31
   3   9   8    3.32    3.53
   3   9   8    1.05    4.18
   3   9   8    2.78    9.59
   3   9   8   -3.97    5.37
   3   9   9   19.52    4.74
   3   9   9   16.24    5.20
   3   9   9   29.81    6.13
   3   9  10    4.74    9.87
   3   9  10    8.83    3.64
   3   9  10    2.50    3.12
   3   9  11   20.45   10.46
   3   9  12   -7.78    9.68
   3   9  13    1.75    8.90
   3  10  -3   14.12    7.63
   3  10  -2    1.46    3.96
   3  10  -2   13.55    7.34
   3  10  -2    8.95    3.28
   3  10  -2   13.71    4.83
   3  10  -1   12.58    4.85
   3  10  -1   20.93    5.81
   3  10  -1   19.21    4.34
   3  10   0    4.55    4.50
   3  10   0   13.91    5.74
   3  10   0   11.14    3.94
   3  10   1   10.21    5.42
   3  10   1    6.69    3.83
   3  10   1    3.54    4.44
   3  10   2   21.54    6.29
   3  10   2   18.19    4.64
   3  10   2    7.71    5.18
   3  10   3   22.37    5.28
   3  10   3   18.98    5.77
   3  10   4   -6.09    5.31
   3  10   4    0.92    3.61
   3  10   5   10.45    4.70
   3  10   5   11.39    5.70
   3  10   6    5.48    5.47
   3  10   6   14.09    4.51
   3  10   6    8.16    3.88
   3  10   7   33.63    6.89
   3  10   7   25.48    5.58
   3  10   7   20.42    5.96
   3  10   8   14.91    4.21
   3  10   8    5.92    3.61
   3  10   8   10.70    5.05
   3  10   9    3.47    3.44
   3  10   9   -4.09    8.08
   3  10   9    4.77    4.24
   3  10   9   -0.85    2.84
   3  10  10    4.44    8.06
   3  11   2    8.89    4.76
   3  11   2    8.20    3.27
   3  11   2    9.60    3.75
   3  11   3   20.21    4.57
   3  11   3   20.72    5.01
   3  11   4   28.95    6.30
   3  11   4   40.62    7.34
   3  11   5   23.70    6.05
   3  11   6   19.11    4.78
   3  11   6   11.45    3.85
   3  11   6    8.43    3.34
  -4  10   5    0.23   11.65
  -4  10   5   -4.53   11.37
   4 -10  -4    5.84    3.52
  -4  10   4   -3.27   11.92
   4 -10  -4   -4.85    3.81
  -4  10   4    3.11    4.46
  -4  10   4    1.71   12.12
   4 -10  -3   -6.25    3.69
  -4  10   3  -21.39   12.79
   4 -10  -3   -0.90    3.91
  -4  10   3   -4.41    4.70
  -4  10   3    2.91   12.32
  -4  10   2    0.28   12.77
   4 -10  -2    7.26    3.81
   4 -10  -1   -3.12    3.99
   4 -10   0    2.26    3.85
  -4  10   0   -2.49    4.51
  -4  10   0    0.83   12.71
   4 -10   0    5.74    3.51
  -4  10  -1   -4.83    4.50
  -4  10  -1   12.42   12.38
   4 -10   1    3.85    3.78
  -4  10  -2   13.21   12.10
  -4   9   9  -18.68   12.23
  -4   9   8  -10.01   13.05
  -4   9   8  -19.11   12.56
   4  -9  -7    2.01    3.69
  -4   9   7   -4.87   13.12
   4  -9  -7    3.81    4.08
  -4   9   7    1.51   13.67
  -4   9   7    7.75    4.55
   4  -9  -6   -2.83    4.48
  -4   9   6    9.28   14.09
  -4   9   6   23.02   14.19
   4  -9  -6    2.07    3.86
   4  -9  -5    6.47    4.64
  -4   9   5    7.74   14.46
  -4   9   5    1.18   14.86
   4  -9  -5    2.04    4.09
  -4   9   4   -4.54   15.39
  -4   9   4   -3.75   14.89
   4  -9  -4    3.42    4.68
  -4   9   3   -9.77   15.49
  -4   9   3  -15.57   15.91
   4  -9  -3   13.44    5.08
  -4   9   2    3.50   15.16
   4  -9  -1    5.99    4.95
  -4   9   1    4.93   15.01
   4  -9   0    1.01    4.87
  -4   9   0  -13.66   16.40
  -4   9   0  -24.07   14.68
  -4   9  -1   -8.79   16.21
   4  -9   1    5.00    4.68
   4  -9   2   11.73    4.73
  -4   9  -2    9.26   15.70
   4  -9   2    1.37    3.99
  -4   9  -2   -2.01   11.94
   4  -9   3   -0.07    4.51
  -4   9  -3   16.68   11.66
  -4   9  -3    7.48   15.49
   4  -9   3    0.39    3.80
   4  -9   4    2.41    3.66
  -4   9  -4   14.31    4.80
  -4   9  -4    0.16   11.28
  -4   9  -4   -7.84   14.52
   4  -9   4    6.52    4.21
  -4   9  -5   -6.32   11.09
  -4   9  -5  -16.84   13.81
  -4   9  -6    3.70    9.92
  -4   9  -6  -28.32   12.87
  -4   8   9    2.64   14.75
  -4   8   8   -8.00   16.06
   4  -8  -7   11.04    4.97
  -4   8   7   -7.04   16.55
   4  -8  -7    7.90    4.42
   4  -8  -6   22.30    7.35
  -4   8   6   16.89   17.44
   4  -8  -6   41.89    7.16
   4  -8  -5   -0.62    5.01
  -4   8   5    5.86   17.03
   4  -8  -4   35.83    7.85
  -4   8   4   20.88   18.15
   4  -8  -3    1.60    5.23
  -4   8   3    4.13   16.89
  -4   8   2    4.31   16.65
   4  -8  -1    7.00    5.59
  -4   8   1    5.79   17.81
  -4   8   1   14.10   16.74
   4  -8   0   26.99    7.18
  -4   8   0   46.07   18.70
  -4   8   0   16.70   16.58
   4  -8   1    6.44    5.32
  -4   8  -1   -4.97   17.54
  -4   8  -1    5.39   15.29
  -4   8  -2   13.56   17.80
   4  -8   2   16.70    5.90
  -4   8  -3    1.61   17.87
   4  -8   3   23.15    6.18
   4  -8   4    6.85    4.18
   4  -8   4    1.49    4.82
   4  -8   5   28.26    5.25
   4  -8   5   12.73    5.58
  -4   8  -5    3.27   16.88
  -4   8  -5    6.33   13.88
  -4   8  -6    7.92   15.67
  -4   8  -7   16.10   14.61
  -4   8  -8   23.62   12.10
  -4   8  -9   25.14   10.80
  -4   7  12    7.61   13.20
  -4   7  12   -8.75   14.54
  -4   7  11   -9.60   15.71
  -4   7  10    5.11   16.63
  -4   7   9  -13.00   16.93
  -4   7   9    9.33   16.79
   4  -7  -8    5.08    4.57
  -4   7   8    4.41   17.40
  -4   7   8   -4.90   17.02
   4  -7  -7   11.35    4.55
  -4   7   7    4.84   17.08
  -4   7   7   13.19   17.45
   4  -7  -7    8.48    5.14
  -4   7   6   -4.36   16.41
   4  -7  -6    2.17    5.13
  -4   7   6    5.72   17.49
   4  -7  -5    9.48    5.49
  -4   7   5    4.76   18.30
   4  -7  -4    9.57    5.40
  -4   7   4   -4.97   18.21
   4  -7  -3    8.08    5.61
  -4   7   3    4.25   17.70
  -4   7   2   14.44   17.18
  -4   7   1   13.93   16.90
   4  -7   0   13.30    5.56
  -4   7   0    1.51   16.42
   4  -7   1    3.64    5.32
  -4   7  -1   -0.96   15.53
  -4   7  -1  -19.42   18.47
  -4   7  -2   16.11   18.46
  -4   7  -2    3.82   15.28
   4  -7   2    7.13    5.29
  -4   7  -3   17.25   18.24
   4  -7   3    2.45    5.06
  -4   7  -4   31.44   18.26
   4  -7   4    2.66    4.93
  -4   7  -5   -9.90   17.49
   4  -7   5   -4.15    4.23
   4  -7   5    1.25    4.68
  -4   7  -6   15.00   17.13
   4  -7   6    8.15    4.07
  -4   7  -7   16.41   14.91
  -4   7  -7  -33.37   16.52
   4  -7   7   -9.38   14.90
  -4   7  -8    2.93   13.98
  -4   7  -8   19.94   14.87
   4  -7   8    5.08   14.38
  -4   7  -9    1.33   12.68
   4  -7   9    2.56   14.43
   4  -7  10   -0.13   13.70
  -4   7 -10   -4.96   23.47
  -4   7 -10   -4.62   11.72
  -4   6  13    2.13   15.10
  -4   6  12   -6.64   16.44
  -4   6  11   -7.36   17.58
  -4   6  10   -5.11   17.91
  -4   6   9   -6.99   18.10
  -4   6   8    7.59   17.73
   4  -6  -8   -0.58    4.38
  -4   6   7   18.45   19.10
   4  -6  -7   45.65    8.69
   4  -6  -7   44.29    8.96
   4  -6  -6    4.61    4.96
  -4   6   6    1.65   17.26
   4  -6  -5  146.20   23.81
  -4   6   5   80.75   28.75
   4  -6  -4   22.83    6.32
   4  -6  -3  110.43   19.06
  -4   6   3   97.77   25.75
  -4   6   2   26.92   17.30
  -4   6   1   16.11   17.12
   4  -6   0   22.95    6.33
  -4   6   0   15.27   16.01
   4  -6   1   51.14    9.82
  -4   6  -1   37.10   17.62
   4  -6   2  323.91   48.84
  -4   6  -2  131.90   50.82
  -4   6  -3    4.17   17.16
   4  -6   3    6.83    4.90
   4  -6   4  174.61   26.73
  -4   6  -4   79.62   32.06
   4  -6   4  101.23   30.06
   4  -6   5   12.39    5.02
   4  -6   5    5.58   14.95
  -4   6  -5    6.45   17.06
   4  -6   6   14.61    4.56
   4  -6   6   11.82    5.07
   4  -6   6   21.97   15.24
   4  -6   7    5.36   15.33
  -4   6  -7    3.89   16.15
  -4   6  -7   -4.47   15.52
   4  -6   7   -2.75    3.75
  -4   6  -8    4.86   15.17
  -4   6  -8   13.94   15.77
   4  -6   8   -7.44   15.85
   4  -6   9    7.42   15.86
  -4   6  -9   12.60   15.10
   4  -6  10   16.87   16.06
  -4   6 -10   16.79   14.05
   4  -6  11    4.26   14.90
  -4   6 -11   10.65   12.59
  -4   6 -12   16.23   23.60
   4  -6  12   -4.18   13.77
  -4   6 -12    9.99   11.15
  -4   5  14    3.03   14.81
  -4   5  13   16.87   16.85
  -4   5  12   -5.86   17.89
  -4   5  11   -2.11   18.39
   4  -5 -11  -15.05   12.25
   4  -5 -10   15.61   12.63
  -4   5  10   -5.78   18.46
   4  -5  -9   -7.70   12.61
  -4   5   9   38.02   18.39
   4  -5  -8   14.00   12.49
  -4   5   8    1.98   17.88
   4  -5  -7   25.24   12.56
  -4   5   7   -4.22   17.22
   4  -5  -7    3.52    4.16
   4  -5  -7    6.19    4.68
   4  -5  -6   18.03   12.56
   4  -5  -6    0.81    4.76
   4  -5  -6    7.26    4.07
  -4   5   6   10.19   16.79
   4  -5  -5   42.23    8.57
  -4   5   4    1.45   15.40
   4  -5  -4   14.23    5.09
   4  -5  -3   33.29    7.41
   4  -5  -2   12.10    5.17
  -4   5   1   25.44   16.53
   4  -5   0   19.83    5.89
  -4   5   0   19.66   15.80
   4  -5   1   27.09    6.47
  -4   5  -1   16.67   15.28
   4  -5   2   66.82   11.10
  -4   5  -2    5.64   17.27
   4  -5   3   -0.28    4.46
  -4   5  -4    8.23   16.02
   4  -5   4    3.88   14.63
   4  -5   4    2.29    4.46
  -4   5  -5   -8.57   15.77
   4  -5   5    0.30   14.67
   4  -5   5    3.90    4.33
  -4   5  -6   35.37   16.74
   4  -5   6    5.18   15.81
   4  -5   6   42.09    6.27
   4  -5   6   14.52    6.55
   4  -5   7    0.99    3.53
  -4   5  -7  -18.80   15.90
   4  -5   7    2.77   15.63
   4  -5   8   15.15   16.19
  -4   5  -8   10.43   14.94
  -4   5  -8   14.15   15.52
   4  -5   9    1.51   16.17
  -4   5  -9   15.15   15.46
   4  -5  10   -8.01   16.46
  -4   5 -10   -3.06   14.59
   4  -5  11    8.55   16.59
  -4   5 -11   19.85   14.16
   4  -5  12   12.67   15.55
  -4   5 -12    3.67   12.77
  -4   5 -13   -5.21   11.10
   4  -5  13    8.29   12.92
   4  -5  13    9.09   14.46
  -4   4  15   19.38   14.30
  -4   4  14    5.39   16.10
   4  -4 -13  -10.29   11.99
  -4   4  13    7.16   17.64
   4  -4 -12    2.82   12.84
  -4   4  12    0.59   18.39
  -4   4  11   11.71   18.67
   4  -4 -11   -0.22   13.69
   4  -4 -11   -1.91   18.20
  -4   4  10   23.88   18.42
   4  -4 -10    0.42   18.41
   4  -4 -10   -2.89   13.80
   4  -4  -9   18.09   18.00
   4  -4  -9   -0.44   13.72
   4  -4  -8   19.43   14.02
   4  -4  -7   -4.56    4.37
   4  -4  -7   -1.63    3.79
   4  -4  -6   52.85   16.41
   4  -4  -6   82.72   11.50
   4  -4  -6   46.38   11.21
  -4   4   6   90.43   19.54
   4  -4  -5  123.80   29.18
   4  -4  -5  171.96   26.71
   4  -4  -5  154.46   26.65
  -4   4   5  117.14   30.71
   4  -4  -4   46.61   13.86
   4  -4  -4   38.61    7.93
  -4   4   4   27.94   16.07
   4  -4  -3   24.15   12.19
   4  -4  -3   12.50    4.88
   4  -4  -2   43.42    8.52
   4  -4   0 1048.30  174.03
   4  -4   1  329.59   54.97
   4  -4   2   32.15    6.81
   4  -4   3   26.12    6.13
   4  -4   4   57.66   20.46
   4  -4   4   90.53   15.22
  -4   4  -5   84.46   25.31
   4  -4   5  140.85   20.86
   4  -4   5   88.52   24.85
   4  -4   5  113.28   20.77
   4  -4   6  197.45   29.99
   4  -4   6  171.78   29.98
   4  -4   7    0.66    3.36
  -4   4  -7  -10.31   13.67
  -4   4  -9    6.98   14.58
  -4   4 -10   -3.38   14.65
   4  -4  10   12.76   16.39
  -4   4 -11    3.65   14.10
   4  -4  11   15.11   16.66
  -4   4 -12    7.02   13.11
   4  -4  12    6.14   16.40
  -4   4 -13   11.07   29.15
  -4   4 -13   11.24   11.95
   4  -4  13   -9.71   14.36
   4  -4  14   10.63   13.66
  -4   4 -14   42.89   26.25
  -4   4 -15   -8.87   21.51
  -4   3  15   -9.25   15.04
   4  -3 -14   11.70   12.44
   4  -3 -14    3.48   15.84
  -4   3  14   11.43   17.07
   4  -3 -13   -3.25   17.35
   4  -3 -13   -0.22   13.89
   4  -3 -12    8.74   17.91
   4  -3 -12   -3.57   14.46
   4  -3 -11   11.78   18.29
   4  -3 -11    8.90   15.01
   4  -3 -10    0.21   18.15
   4  -3 -10   22.81   15.11
   4  -3  -9   12.23   17.21
   4  -3  -9  -14.86   14.41
   4  -3  -9    4.49   14.89
   4  -3  -8   -3.32   16.68
   4  -3  -8   -1.53   13.53
   4  -3  -8    4.55   14.67
   4  -3  -7   -7.72   16.29
   4  -3  -7   -7.37   13.61
   4  -3  -7   -1.41   15.13
   4  -3  -6    1.32   14.50
   4  -3  -6   11.28   16.14
   4  -3  -6   -3.83   17.09
   4  -3  -6   47.12    7.60
   4  -3  -5    9.76   13.33
   4  -3  -5   24.03    6.07
   4  -3  -5   33.56    5.90
   4  -3  -5   -8.36   16.32
   4  -3  -5   13.08   15.20
   4  -3  -4  122.21   36.20
   4  -3  -4  201.46   34.20
   4  -3  -4   80.60   36.84
   4  -3  -4  236.01   34.21
   4  -3  -3    3.10    4.09
   4  -3  -3   -5.73    4.31
   4  -3  -3  -17.95   14.80
   4  -3  -3  -12.36   11.93
   4  -3  -2  176.23   27.46
   4  -3  -2   83.62   30.84
   4  -3  -2  161.66   27.75
   4  -3  -2  138.92   29.78
   4  -3  -1   41.51    9.26
   4  -3  -1   51.41   14.08
   4  -3   0   -5.99    5.82
   4  -3   1  161.62   27.22
   4  -3   2   88.63   15.36
   4  -3   3  122.76   13.76
   4  -3   3   63.20   13.31
   4  -3   4  172.28   30.48
   4  -3   4  138.21   33.33
   4  -3   4  195.75   30.48
  -4   3  -5   24.73   16.76
   4  -3   5   60.42   11.66
   4  -3   5   45.23   17.48
   4  -3   5   76.12   11.58
   4  -3   6   -4.22    3.76
  -4   3  -6   -1.28   12.64
   4  -3   6    0.07    3.30
   4  -3   7   -1.02    3.16
  -4   3  -9   16.33   13.90
  -4   3 -10   56.57   16.26
   4  -3  10   40.38   18.23
  -4   3 -11  -11.85   13.71
  -4   3 -12   24.60   13.65
  -4   3 -13  -14.70   12.17
   4  -3  13    2.86   14.91
  -4   3 -14   25.21   29.08
   4  -3  14    0.53   14.75
   4  -3  14   11.25   15.80
  -4   3 -15    2.97   25.92
   4  -3  15   -4.53   13.38
   4  -3  15    0.76   14.33
   4  -2 -15   12.73   11.99
   4  -2 -15   -0.16   14.21
   4  -2 -14    8.33   13.96
   4  -2 -14   -3.61   16.04
   4  -2 -13   -9.16   15.00
   4  -2 -13   -1.04   17.52
   4  -2 -12   -6.82   15.60
   4  -2 -12   -1.07   18.15
   4  -2 -11   36.86   22.77
   4  -2 -11   -2.10   15.86
   4  -2 -11  -13.34   18.21
   4  -2 -10   54.75   24.01
   4  -2 -10   51.57   17.55
   4  -2 -10   25.03   18.87
   4  -2 -10   44.14   16.65
   4  -2  -9   25.22   15.88
   4  -2  -9   47.52   22.33
   4  -2  -9   37.48   16.23
   4  -2  -8   41.85   21.26
   4  -2  -8   14.22   14.33
   4  -2  -8   20.43   15.10
   4  -2  -7   23.30   13.86
   4  -2  -7   18.59   20.28
   4  -2  -7   14.92   14.66
   4  -2  -6   36.52    6.57
   4  -2  -6    3.27   14.86
   4  -2  -6    3.48   19.84
   4  -2  -6   14.40   14.06
   4  -2  -5  -23.62   18.83
   4  -2  -5   -3.06   12.78
   4  -2  -5    0.25    4.63
   4  -2  -5    6.83    5.94
   4  -2  -5    4.68   14.58
   4  -2  -5    0.36    3.54
   4  -2  -4   21.13   12.86
   4  -2  -4   26.87    5.38
   4  -2  -4   18.79    6.04
   4  -2  -4   14.92    6.65
   4  -2  -4   29.71   14.55
   4  -2  -4   20.97    5.02
   4  -2  -3   89.66   16.45
   4  -2  -3   64.41   11.29
   4  -2  -3   63.61   11.74
   4  -2  -3   66.61   11.18
   4  -2  -3   56.91   17.40
   4  -2  -3   51.71   11.70
   4  -2  -2  129.06   18.62
   4  -2  -2  121.86   18.66
   4  -2  -2  103.99   19.00
   4  -2  -2   78.13   21.79
   4  -2  -2   83.28   18.74
   4  -2  -2   73.24   23.03
   4  -2  -1  232.19   39.63
   4  -2  -1  240.96   39.62
   4  -2  -1  223.24   41.28
   4  -2  -1  242.58   39.84
   4  -2   0   24.92   12.07
   4  -2   0   16.10    6.20
   4  -2   0   16.56    4.30
   4  -2   1   24.71    5.62
   4  -2   2  228.44   37.11
   4  -2   2  215.68   37.11
   4  -2   3  118.68   20.23
   4  -2   3  105.26   24.17
   4  -2   3  116.46   20.25
   4  -2   3  130.50   20.75
   4  -2   4   74.27   15.83
   4  -2   4   78.05   10.33
   4  -2   4   33.38    8.73
   4  -2   4   55.31    8.99
   4  -2   4   60.25    9.11
   4  -2   5   27.69   13.51
   4  -2   5   20.23    4.67
   4  -2   5   18.37    4.95
   4  -2   6    3.34    3.40
   4  -2   6   -3.78   12.82
   4  -2   7   31.69    6.16
   4  -2   7   12.92   13.83
  -4   2  -9   49.77   14.68
  -4   2 -10   49.63   15.10
  -4   2 -11   53.79   15.33
   4  -2  12    1.36   15.26
  -4   2 -12    6.24   11.79
   4  -2  12   12.04   16.10
   4  -2  13   11.86   16.61
   4  -2  13   14.06   15.50
   4  -2  14    1.82   15.96
  -4   2 -14  -15.97   30.41
   4  -2  14    0.38   14.97
   4  -2  15    0.16   15.16
   4  -2  15   -8.01   14.57
   4  -2  16   -2.40   13.67
  -4   2 -16   -2.99   23.76
   4  -2  16    8.43   13.07
   4  -1 -15    4.73   12.77
   4  -1 -14   -8.06   14.67
   4  -1 -13    0.53   15.36
   4  -1 -13   13.71   22.73
   4  -1 -12   50.18   24.15
   4  -1 -12    3.83   16.15
   4  -1 -11  -10.78   16.22
   4  -1 -11   31.50   22.70
   4  -1 -10   -8.64   15.54
   4  -1 -10   22.02   15.46
   4  -1 -10   13.27   21.99
   4  -1  -9    4.51   15.46
   4  -1  -9    0.71   14.59
   4  -1  -9   13.55   21.52
   4  -1  -8   -8.78   14.80
   4  -1  -8   24.26   19.89
   4  -1  -8    4.31   13.68
   4  -1  -7   23.97   19.01
   4  -1  -7   -3.70   13.14
   4  -1  -6    3.75    2.98
   4  -1  -6   15.86   18.41
   4  -1  -6  -13.38   12.67
   4  -1  -5   67.16   10.06
   4  -1  -5   11.08   20.12
   4  -1  -5   28.47   15.62
   4  -1  -5   50.45   10.21
   4  -1  -5   17.79   16.68
   4  -1  -5   30.74   11.61
   4  -1  -5   67.77   10.25
   4  -1  -4  -15.03   17.63
   4  -1  -4   22.16   12.28
   4  -1  -4   -1.47    6.12
   4  -1  -4    1.90    4.19
   4  -1  -4   -1.09    3.74
   4  -1  -4   -2.37   13.54
   4  -1  -3  103.64   18.46
   4  -1  -3  139.63   18.07
  -4   1   3   80.41   17.57
   4  -1  -3   45.86   22.10
   4  -1  -3   85.28   22.06
   4  -1  -3  149.71   17.95
   4  -1  -2   81.30   16.20
   4  -1  -2   95.76   15.68
   4  -1  -2   40.83   20.53
   4  -1  -2  100.49   15.98
   4  -1  -2   79.56   20.36
   4  -1  -1   61.61   18.84
   4  -1  -1   93.26   13.87
   4  -1  -1   79.59   13.68
   4  -1  -1   62.45   14.08
   4  -1   0    3.52    5.12
   4  -1   0    1.63    3.23
   4  -1   1  133.09   18.34
   4  -1   1   72.96   22.63
   4  -1   1   59.41   21.08
   4  -1   1   90.72   18.58
   4  -1   1  105.20   18.15
   4  -1   2   19.34   15.61
   4  -1   2   20.59   15.51
   4  -1   2   41.82    7.65
   4  -1   3  436.04   70.63
   4  -1   3  351.93   71.86
   4  -1   4   38.32    8.20
   4  -1   4   26.89   14.84
   4  -1   4   59.27    9.66
   4  -1   4   46.63    8.02
   4  -1   5  116.42   15.93
   4  -1   5   77.68   18.26
   4  -1   5   75.96   19.90
   4  -1   5   78.31   15.80
   4  -1   6   11.30    9.71
   4  -1   6   14.53    3.86
   4  -1   6    8.08    3.44
   4  -1   6   11.13    4.13
   4  -1   7   41.44   12.82
   4  -1   7   52.11    8.41
   4  -1   7   49.34    8.28
   4  -1   7   33.09    8.68
   4  -1   8   21.78   11.32
  -4   1  -9    5.70   10.23
   4  -1   9    8.21   11.02
  -4   1 -10   -0.89   10.66
   4  -1  10    4.76   11.50
   4  -1  10   -4.14   14.62
   4  -1  11    5.46   14.94
   4  -1  11   51.08   13.52
   4  -1  11   28.82   16.09
   4  -1  12   -3.20   14.79
   4  -1  12   11.03   15.91
   4  -1  12   33.53   13.07
   4  -1  13    7.69   15.19
   4  -1  13   -0.18   15.80
  -4   1 -14   26.35   29.68
   4  -1  14   -4.31   15.61
   4  -1  14   11.65   15.86
  -4   1 -15   12.75   28.41
   4  -1  15   -2.93   15.10
   4  -1  15   -7.38   14.93
   4  -1  16   -2.34   13.97
  -4   1 -16  -18.46   24.79
   4   0 -15   -5.15   14.15
   4   0 -15  -16.73   12.95
   4   0 -14    7.04   14.27
   4   0 -14   -1.10   22.07
   4   0 -14    3.86   15.73
   4   0 -13  -22.51   16.06
   4   0 -13   23.02   23.44
   4   0 -13  -21.17   17.30
   4   0 -12  -28.42   23.58
   4   0 -12   24.45   16.24
   4   0 -11   -6.31   16.06
   4   0 -11   16.48   23.43
   4   0 -11    8.21   15.79
   4   0 -10   18.55   22.88
   4   0 -10   42.93   16.69
   4   0  -9   -9.60   21.43
   4   0  -8   11.76    9.38
   4   0  -8   13.70   19.85
   4   0  -7   41.01   11.21
   4   0  -7   41.42   20.43
   4   0  -6   -5.35    8.52
   4   0  -6  -23.91   17.77
   4   0  -5  114.45   18.58
   4   0  -5  117.03   20.30
   4   0  -5  102.80   18.65
   4   0  -4   18.44    4.81
   4   0  -4    8.39    7.78
   4   0  -4   25.49    5.17
   4   0  -4   20.52    8.99
   4   0  -4   27.83    5.19
   4   0  -3    7.74    3.43
   4   0  -3    0.86    3.79
   4   0  -3    2.65    6.60
   4   0  -3   -1.48   12.50
   4   0  -3   -2.39   11.57
   4   0  -3    8.20    3.75
   4   0  -3   -2.42    7.98
   4   0  -2   25.42    6.88
   4   0  -2    2.30    4.12
   4   0  -2  -10.07   12.58
   4   0  -2    3.17    3.93
   4   0  -2    2.78    3.59
   4   0  -2   33.11   16.73
   4   0  -2   34.67   11.66
   4   0  -2   11.48    4.71
   4   0  -1   19.38    4.92
   4   0  -1    3.04   11.52
   4   0  -1   18.64    4.39
   4   0  -1   10.73   12.77
   4   0  -1   13.13    4.11
   4   0  -1   12.05    5.28
  -4   0   1    9.46    3.25
   4   0   0    0.21    5.10
   4   0   0   -1.88    3.49
   4   0   0   18.42   10.85
   4   0   0   22.93   16.96
   4   0   0    8.64   13.99
   4   0   1  630.61   82.32
   4   0   1  587.35   81.20
   4   0   1  470.76   81.07
   4   0   1  860.66   81.96
   4   0   1  349.42   81.08
   4   0   1  441.17   81.16
   4   0   1  646.02   82.18
   4   0   2    2.58    3.98
  -4   0  -2    4.64    4.96
   4   0   2   -4.74   13.03
   4   0   2    3.65    3.26
   4   0   2    4.13    9.21
   4   0   3    6.70   12.81
   4   0   3   18.27   10.01
   4   0   3   17.25    4.57
  -4   0  -3   10.61    5.99
   4   0   3   27.80    5.35
   4   0   3   21.86    4.96
  -4   0  -3   11.78    6.37
   4   0   4   52.54    9.26
   4   0   4   46.10   12.81
   4   0   4   51.52    9.13
   4   0   4   61.42    9.54
  -4   0  -4   39.83   10.21
   4   0   4   45.98    9.25
   4   0   5    1.24    3.96
   4   0   5    1.25    3.89
   4   0   5    8.11    3.54
   4   0   5    3.10    3.04
   4   0   6    0.92    3.19
   4   0   6    2.58    2.91
  -4   0  -6   11.04    7.18
   4   0   6    2.58    3.87
   4   0   6   15.72    9.46
  -4   0  -6    4.34    6.04
   4   0   6   -2.09    4.14
   4   0   7   33.26    5.36
   4   0   7   22.37    6.29
   4   0   7   16.43    5.46
   4   0   8    9.46    4.73
   4   0   8   22.40   13.63
   4   0   8   13.77   10.40
   4   0   9    7.80   12.20
   4   0   9    7.32   13.49
   4   0   9    7.05   11.00
   4   0  10   31.25   14.70
   4   0  10   44.86   15.88
   4   0  10   43.49   13.54
   4   0  11   54.91   18.60
   4   0  11   60.64   19.34
   4   0  11   94.33   17.48
   4   0  12   22.20   15.82
   4   0  12   24.26   16.16
   4   0  12   48.94   14.21
  -4   0 -13   30.53   29.36
   4   0  13   37.75   17.71
   4   0  13   69.24   15.75
   4   0  13   36.99   17.46
  -4   0 -14   -7.90   27.92
   4   0  14    2.19   15.77
   4   0  14   19.01   14.98
   4   0  14   -2.71   12.81
  -4   0 -15    8.34   26.74
   4   0  15   -1.91   15.53
   4   0  15   -9.51   14.89
   4   0  16    6.58   13.60
  -4   0 -16  -16.25   24.19
   4   1 -15   -8.43   13.44
   4   1 -15    1.36   11.97
   4   1 -14    3.78   14.12
   4   1 -14   -2.48   21.65
   4   1 -14   19.09   15.43
   4   1 -13    9.44   22.95
   4   1 -13  -15.05   15.51
   4   1 -12   -6.03   23.35
   4   1 -12  -13.59   16.15
   4   1 -11   27.27   24.04
   4   1 -10   19.90   24.05
   4   1 -10   57.28   13.57
   4   1  -9   -8.64   21.35
   4   1  -9    5.44    9.63
   4   1  -8   14.79   19.99
   4   1  -8   11.90    9.50
   4   1  -7    4.06   18.88
   4   1  -7   36.39   10.42
   4   1  -6   -0.88    8.30
   4   1  -5   21.91    4.74
   4   1  -5   16.91    4.22
   4   1  -4   30.81    5.99
   4   1  -4   24.18    9.37
   4   1  -4   23.84    9.12
   4   1  -4   28.57    6.37
   4   1  -4   34.18    6.23
   4   1  -4   18.06   16.80
   4   1  -3   81.15   23.71
   4   1  -3   92.79   19.37
   4   1  -3  109.96   18.22
   4   1  -3  102.10   19.41
   4   1  -3  109.18   18.11
   4   1  -3  104.70   17.99
  -4  -1   3  108.33   18.22
  -4  -1   2   23.13    6.28
   4   1  -2   23.62    4.81
   4   1  -2   12.04   11.21
   4   1  -2   19.99    4.84
   4   1  -2   12.00   15.66
   4   1  -2   21.33    5.54
   4   1  -2   18.73    5.08
   4   1  -1  253.51   40.62
   4   1  -1  184.16   41.90
  -4  -1   1  222.27   40.63
  -4  -1   1  246.94   40.90
   4   1  -1  252.36   40.60
   4   1  -1  177.96   43.57
   4   1  -1  260.78   40.77
   4   1  -1  248.02   41.24
   4   1  -1  245.21   40.66
   4   1   0   51.58    9.24
   4   1   0   48.29    9.16
  -4  -1   0   51.29   10.05
   4   1   0   48.42    9.15
   4   1   0   49.04    9.62
   4   1   0   53.84   11.46
   4   1   0   41.27   17.81
   4   1   0   39.16   13.36
  -4  -1   0   56.10   10.36
  -4  -1   0   53.79    9.18
  -4  -1  -1   14.18    5.14
  -4  -1  -1   19.63    4.18
  -4  -1  -1    8.67    5.77
   4   1   1   13.28    4.22
  -4  -1  -1   17.41    6.53
   4   1   1   10.60    4.37
   4   1   1   15.27   12.51
   4   1   1   17.46    7.63
  -4  -1  -2  136.64   22.48
  -4  -1  -2  144.27   22.82
   4   1   2  120.08   22.25
   4   1   2  163.14   23.58
  -4  -1  -2  130.82   22.86
   4   1   2  125.45   22.04
   4   1   3   36.23    7.42
  -4  -1  -3   46.02    9.55
   4   1   3   41.91    7.54
   4   1   3   32.87   11.13
   4   1   3   37.13    7.57
  -4  -1  -3   41.84    8.86
   4   1   3   30.14   12.33
   4   1   3   46.10    7.96
  -4  -1  -3   37.42    9.95
   4   1   4    8.95    3.59
  -4  -1  -4    5.23    6.96
   4   1   4    8.17    9.31
  -4  -1  -4    5.07    6.06
   4   1   4   15.99    4.93
   4   1   4   25.15   10.75
   4   1   4    7.49    3.71
   4   1   4    9.99    4.71
   4   1   4    4.14    3.83
   4   1   5   -0.31    3.06
  -4  -1  -5    6.09    6.87
   4   1   5   -0.17    3.44
  -4  -1  -5    4.49    5.66
   4   1   5    5.41    4.53
   4   1   5    2.93    3.25
   4   1   5   -0.43    4.03
   4   1   5    1.66   10.67
   4   1   5   13.62    9.21
   4   1   6   23.90    5.28
   4   1   6   23.42   13.90
   4   1   6   33.47   11.71
   4   1   6   21.63    5.76
   4   1   6   22.02    4.95
   4   1   6   25.66    6.12
   4   1   7    2.85   13.14
   4   1   7    8.55    4.00
   4   1   7    1.77    3.26
   4   1   7    2.73    4.62
   4   1   7    0.18    2.82
   4   1   8   15.54   11.38
   4   1   8   40.66    7.08
   4   1   8   14.83   15.14
   4   1   9   11.07   13.90
   4   1   9   13.31   12.63
   4   1   9    5.89   10.38
   4   1  10   20.19   14.65
   4   1  10   14.59   11.61
   4   1  10   12.57   13.40
   4   1  11    8.17   12.04
   4   1  11    1.03   14.42
   4   1  11   12.42   13.93
   4   1  12    8.83   14.61
   4   1  12   33.29   12.89
   4   1  12   -4.10   15.25
   4   1  13   21.94   15.39
   4   1  13   25.66   14.01
  -4  -1 -13   55.71   26.27
   4   1  13   31.54   16.30
   4   1  14    1.54   14.73
   4   1  14   38.77   13.94
  -4  -1 -14   57.64   25.67
   4   1  14   20.76   16.52
   4   1  15   -5.16   12.63
   4   1  15   -8.71   13.80
   4   1  16    6.62   11.92
   4   1  17   -8.50   10.80
   4   2 -14   -2.08   14.47
   4   2 -14   -1.29   20.70
   4   2 -13   36.35   23.12
   4   2 -12  -28.34   24.30
   4   2 -11    0.54   10.71
   4   2 -11   13.93   23.70
   4   2 -10    8.69   10.37
   4   2 -10  -12.53   23.03
   4   2  -9   46.48   12.82
   4   2  -9   34.49   23.15
   4   2  -8   32.01   10.78
   4   2  -8   17.34   20.68
   4   2  -7   19.00    9.72
   4   2  -7    0.42   23.08
   4   2  -6    8.80    8.74
   4   2  -6   10.12   21.36
   4   2  -5   -2.11   16.29
   4   2  -5   10.97    4.19
   4   2  -5   18.50    8.54
   4   2  -4   22.34    5.60
   4   2  -4   21.04    4.90
   4   2  -4   19.59    5.33
   4   2  -4   17.01    8.88
   4   2  -3   79.01   14.89
   4   2  -3   84.78   14.67
   4   2  -3   84.44   14.66
   4   2  -3  130.38   21.08
   4   2  -3   90.53   14.95
   4   2  -2  412.36   69.75
   4   2  -2  395.65   69.41
   4   2  -2  411.72   69.38
   4   2  -2  429.39   69.30
  -4  -2   2  429.06   69.31
   4   2  -2  401.24   70.92
   4   2  -2  412.71   69.32
   4   2  -1  103.15   18.32
  -4  -2   1  112.71   19.47
  -4  -2   1   98.61   18.25
   4   2  -1   94.74   22.75
  -4  -2   1  116.77   18.33
   4   2  -1   97.06   19.19
   4   2  -1  106.89   18.06
   4   2  -1  111.50   18.04
   4   2  -1   83.71   20.29
   4   2   0  281.66   45.84
  -4  -2   0  264.01   45.79
  -4  -2   0  279.89   45.87
  -4  -2   0  277.03   45.69
   4   2   0  274.99   45.67
   4   2   0  262.72   45.69
   4   2   0  275.48   45.74
   4   2   0  267.24   46.14
  -4  -2   0  298.53   46.32
   4   2   1   16.56    3.87
  -4  -2  -1   16.45    5.19
  -4  -2  -1   10.59    4.09
  -4  -2  -1    7.01    5.11
   4   2   1    6.39    3.97
   4   2   1    6.25    7.15
  -4  -2  -1   15.26    7.55
   4   2   2   10.34    3.87
  -4  -2  -2   10.12    6.72
  -4  -2  -2   14.86    4.41
  -4  -2  -2    8.14    4.82
  -4  -2  -2   11.37    5.40
   4   2   2   10.62    4.34
   4   2   2    7.95    6.83
   4   2   2    8.82    9.49
  -4  -2  -3  157.07   25.52
   4   2   3  131.82   24.67
   4   2   3  191.15   28.03
   4   2   3  177.13   25.90
   4   2   3  135.79   24.91
  -4  -2  -3  161.87   25.27
  -4  -2  -3  147.96   25.07
  -4  -2  -3  166.35   24.85
   4   2   3  140.11   24.71
   4   2   3  141.66   24.74
   4   2   4   -4.45    4.53
   4   2   4   -4.47    8.42
   4   2   4   -0.81    3.17
   4   2   4   -1.63    3.47
  -4  -2  -4   -1.78    6.26
   4   2   4    5.20   11.68
   4   2   4    4.08    3.48
   4   2   4    4.53   13.26
  -4  -2  -4   -8.85    5.80
   4   2   5   69.26   14.69
   4   2   5   50.38   10.65
   4   2   5   55.25    8.25
  -4  -2  -5   28.33    8.34
  -4  -2  -5   44.77    8.83
   4   2   5   37.44    6.91
   4   2   5   27.78    6.75
   4   2   5   22.18    7.29
   4   2   5   74.16   13.37
   4   2   6  222.12   38.32
   4   2   6  214.14   39.88
   4   2   6  226.28   38.12
   4   2   6  228.94   38.23
   4   2   6  232.62   38.14
   4   2   6  213.95   39.20
   4   2   6  248.74   38.41
   4   2   6  189.23   40.36
   4   2   7  215.67   36.55
   4   2   7  161.16   38.46
   4   2   7  212.07   36.42
   4   2   7  238.28   36.39
   4   2   7  212.38   36.26
   4   2   8   32.97    6.97
   4   2   8   15.49   13.90
   4   2   9   10.77   13.26
   4   2   9   12.11   13.26
   4   2   9   27.91   10.57
   4   2  10    1.40   13.97
   4   2  10   10.04   13.49
   4   2  10    2.02   10.51
   4   2  11   -3.50   13.29
   4   2  11   11.57   14.32
   4   2  11    5.32   11.35
   4   2  12   28.71   15.97
   4   2  12   44.78   17.22
   4   2  12   64.06   15.01
   4   2  13   56.57   15.43
   4   2  13   34.23   15.40
   4   2  14    4.40   13.24
   4   2  15  -11.06   13.37
   4   2  15   27.28   13.53
   4   2  16    4.86   12.50
   4   2  16    2.52   12.45
   4   2  17  -15.96   10.98
   4   2  17   -1.44   10.72
   4   3 -14    2.25   11.81
   4   3 -14   10.44   18.66
   4   3 -13   17.32   20.79
   4   3 -13   -9.45   13.80
   4   3 -12  -13.01   10.32
   4   3 -12  -20.50   22.88
   4   3 -11   -6.35   10.79
   4   3 -11  -11.07   23.19
   4   3 -10   10.16   10.62
   4   3 -10  -24.75   23.55
   4   3  -9   24.18   11.32
   4   3  -8    4.31   25.29
   4   3  -8   44.57   12.10
   4   3  -7  -18.51   23.12
   4   3  -7    2.97    9.73
   4   3  -6   24.38   21.35
   4   3  -6    4.66    9.10
   4   3  -6   -2.37   17.88
   4   3  -5    5.85    8.72
   4   3  -5    5.69   16.83
   4   3  -5  -12.36   19.78
   4   3  -5   10.30    4.33
   4   3  -4   89.43   13.62
   4   3  -4   70.63   13.35
   4   3  -4   79.10   13.71
   4   3  -3    4.66    4.59
   4   3  -3   -1.98    3.32
   4   3  -3    6.40    4.32
   4   3  -3    4.36   15.59
   4   3  -2  125.85   22.55
   4   3  -2  162.91   21.98
   4   3  -2  116.88   21.68
   4   3  -2  119.84   21.48
   4   3  -2   96.11   25.86
   4   3  -1   54.68   16.51
   4   3  -1   55.36   11.77
   4   3  -1   45.87   10.20
  -4  -3   1   74.52   12.72
  -4  -3   1   53.75   10.13
  -4  -3   1   56.91   10.57
   4   3  -1   58.30    9.81
   4   3  -1   58.26   10.33
   4   3  -1   50.88    9.55
   4   3   0  409.40   56.08
   4   3   0  100.30   57.15
   4   3   0  380.48   55.87
   4   3   0  355.25   55.93
   4   3   0  206.76   56.23
   4   3   0  482.20   56.13
  -4  -3   0  277.90   56.69
  -4  -3   0  254.10   55.92
  -4  -3   0  341.73   56.06
  -4  -3  -1   23.23    6.88
  -4  -3  -1   24.83    6.85
   4   3   1   44.20    6.32
   4   3   1   17.77    8.04
   4   3   1   25.01    5.84
   4   3   1   27.75    5.43
  -4  -3  -1   15.40    9.93
   4   3   2   97.01   14.50
   4   3   2  100.25   14.26
   4   3   2   45.55   15.13
   4   3   2   75.93   14.31
  -4  -3  -2   71.18   14.45
  -4  -3  -2   80.14   14.76
   4   3   2   38.79   16.71
   4   3   2   86.53   14.14
   4   3   2   52.12   15.63
  -4  -3  -2   70.82   16.61
   4   3   2  108.93   14.58
   4   3   3   -1.86   10.10
  -4  -3  -3    9.78    9.69
   4   3   3    4.55    8.05
  -4  -3  -3   15.16    6.13
  -4  -3  -3   11.42    5.53
  -4  -3  -3   10.89    5.74
   4   3   3   23.23    4.86
   4   3   4  490.00   79.06
   4   3   4  438.19   79.52
   4   3   4  551.05   79.22
   4   3   4  497.27   79.21
   4   3   4  490.93   79.10
   4   3   4  357.70   79.81
  -4  -3  -4  399.17   79.23
  -4  -3  -4  448.69   79.21
  -4  -3  -4  509.07   79.37
   4   3   5   28.55    5.85
   4   3   5   30.15    6.22
   4   3   5   11.81    9.86
   4   3   5   30.76    6.73
   4   3   5   39.15    7.09
   4   3   6   41.02   17.77
   4   3   6   61.14   14.51
   4   3   6   28.83   18.58
   4   3   6   73.30   13.48
   4   3   6  116.88   14.26
   4   3   6   46.01   15.76
   4   3   6   91.16   13.85
   4   3   7    4.42    4.26
   4   3   7    5.38    3.35
   4   3   7    8.50   12.25
   4   3   7    5.28    4.49
   4   3   7   -6.06    9.24
   4   3   8   44.53    7.40
   4   3   8   53.21    7.13
   4   3   9    9.82    3.49
   4   3   9    9.95    3.90
   4   3   9    5.65   12.95
   4   3  10   49.87   13.69
   4   3  11   -2.50   12.66
   4   3  11   16.30   11.47
   4   3  12    4.23   12.19
   4   3  13   19.21   14.61
   4   3  13   28.82   13.54
   4   3  14   11.59   13.99
   4   3  14   18.90   13.60
   4   3  15   49.04   14.44
   4   3  15   14.18   14.19
   4   3  16    5.41   12.56
   4   3  16    1.37   11.91
   4   3  17    2.15   11.14
   4   3  17   -0.15   10.17
   4   4 -13   -2.48   19.34
   4   4 -13  -28.98   12.77
   4   4 -12    5.85   13.74
   4   4 -12  -19.53    9.81
   4   4 -12   -1.45   21.12
   4   4 -11    9.88   10.30
   4   4 -11   -7.98   22.40
   4   4 -10   -5.32   10.77
   4   4  -9   15.31   11.18
   4   4  -8    6.63   10.35
   4   4  -7    4.71   10.30
   4   4  -7   26.43   20.55
   4   4  -6    2.59   18.90
   4   4  -6   18.95   10.11
   4   4  -5    9.03    4.77
   4   4  -5    8.48    9.07
   4   4  -5   13.51   17.70
   4   4  -4   47.55    9.11
   4   4  -4   45.03    8.58
   4   4  -4   46.08   18.39
   4   4  -3   72.73   24.14
   4   4  -3  103.74   18.48
   4   4  -3  117.30   18.40
   4   4  -3  105.57   18.24
   4   4  -3   96.20   19.65
   4   4  -2   10.05   14.82
   4   4  -2    1.13    2.95
   4   4  -2    1.05    3.97
   4   4  -2   -0.91    4.67
   4   4  -2   -1.88    7.64
   4   4  -2    0.37    3.58
   4   4  -1  185.09   31.69
   4   4  -1  198.01   31.86
   4   4  -1  151.03   34.71
   4   4  -1  179.71   32.44
   4   4  -1  193.88   31.79
   4   4  -1  191.84   31.97
   4   4   0  261.52   43.27
   4   4   0  265.82   43.16
   4   4   0  246.70   43.28
   4   4   0  277.90   43.62
   4   4   0  250.15   43.09
  -4  -4  -1    8.68    5.31
   4   4   1    8.59    6.63
   4   4   1    9.15    3.76
   4   4   1    5.63    3.25
   4   4   1    4.16    4.44
   4   4   2  887.03  150.98
   4   4   2  847.78  151.08
   4   4   2  947.24  151.06
   4   4   2  904.33  151.00
   4   4   2  942.11  151.10
  -4  -4  -2  934.53  151.09
   4   4   2  914.97  151.13
  -4  -4  -3   23.64    6.46
   4   4   3   20.28    6.66
   4   4   3   14.61    5.25
   4   4   3   20.87    8.01
   4   4   4   99.84   19.50
   4   4   4  123.35   19.33
   4   4   4  104.96   19.16
   4   4   4   97.39   19.51
   4   4   4  158.12   20.72
   4   4   4  183.27   21.93
   4   4   5  213.91   36.50
   4   4   5  222.41   36.34
   4   4   5  253.18   38.02
   4   4   5  216.97   37.24
   4   4   5  198.83   36.52
   4   4   5  222.12   36.40
   4   4   6    6.40    9.41
   4   4   6   37.50    5.96
   4   4   6   30.84    6.29
   4   4   6   17.17    5.57
   4   4   6    9.67   11.85
   4   4   6   25.23    5.17
   4   4   7    1.92    8.91
   4   4   7    1.96    4.36
   4   4   7    5.31    3.42
   4   4   7    3.41    3.90
   4   4   7   10.22   11.46
   4   4   7   -1.35    2.76
   4   4   8   -4.89    3.51
   4   4   8    2.92    9.54
   4   4   8   -0.30    4.27
   4   4   9    1.05    3.33
   4   4   9   14.14   12.60
   4   4   9    1.88   10.08
   4   4  10   -0.87   12.95
   4   4  11   -0.92   13.21
   4   4  12   54.06   14.68
   4   4  12   39.53   16.15
   4   4  13    0.24   12.45
   4   4  13    0.24   13.67
   4   4  14   13.14   12.88
   4   4  14    1.40   13.25
   4   4  15   13.37   13.11
   4   4  15    6.05   12.29
   4   4  16   13.45   12.10
   4   4  16   -7.99   11.38
   4   4  17   -0.18   10.82
   4   5 -12  -15.54   18.55
   4   5 -11   21.31   10.27
   4   5 -10    5.42   10.46
   4   5  -9   34.31   11.92
   4   5  -9   -7.21   22.12
   4   5  -8    2.95   10.90
   4   5  -8   -0.92   20.97
   4   5  -7    2.51   10.68
   4   5  -7   -0.90   20.70
   4   5  -6   21.44   11.05
   4   5  -6   32.69   20.15
   4   5  -5   61.42   11.25
   4   5  -5   41.90   21.75
   4   5  -4   65.44   10.79
   4   5  -4   54.07   11.16
   4   5  -3  181.95   33.61
   4   5  -3  256.46   34.46
   4   5  -3  213.85   33.43
   4   5  -3  186.74   33.30
   4   5  -3  148.02   37.47
   4   5  -2  280.11   44.90
   4   5  -2  229.89   45.31
   4   5  -2  273.68   44.71
   4   5  -2  281.14   44.63
   4   5  -2  142.39   47.27
   4   5  -1  413.87   71.40
   4   5  -1  457.71   71.64
   4   5  -1  470.87   71.29
   4   5  -1  434.92   71.21
   4   5   0   91.06   16.62
   4   5   0  108.97   17.91
   4   5   0  107.14   16.80
   4   5   0   88.33   17.03
   4   5   1  247.90   41.09
   4   5   1  221.79   40.82
   4   5   1  266.22   40.74
   4   5   1  237.18   40.65
   4   5   2   43.49    7.99
   4   5   2   50.48    8.50
   4   5   2   26.63    9.50
   4   5   2   43.10    8.34
   4   5   3   28.65   10.01
   4   5   3   53.58    8.35
   4   5   3   29.29    9.03
   4   5   4  349.83   57.67
   4   5   4  296.63   58.09
   4   5   4  373.01   57.83
   4   5   5   84.24   14.66
   4   5   5   79.75   15.02
   4   5   5   97.52   16.46
   4   5   5   83.16   14.47
   4   5   6  456.38   82.92
   4   5   6  509.33   81.97
   4   5   6  492.79   82.08
   4   5   6  490.26   82.47
   4   5   6  486.41   81.92
   4   5   7  163.91   26.56
   4   5   7  108.70   24.01
   4   5   7  193.21   25.54
   4   5   7  128.12   23.65
   4   5   7  163.91   23.81
   4   5   8  221.64   37.60
   4   5   8  232.18   38.73
   4   5   8  209.30   37.32
   4   5   8  240.48   37.42
   4   5   9   76.95   12.14
   4   5   9   54.72   12.39
   4   5   9   78.37   15.62
   4   5  10   36.64   16.11
   4   5  10   51.15   13.11
   4   5  10   32.00   14.44
   4   5  11   26.77   14.58
   4   5  11    9.10   13.27
   4   5  12   16.25   14.11
   4   5  12   25.71   13.63
   4   5  13   14.03   13.09
   4   5  13    6.24   12.42
   4   5  14   24.34   14.24
   4   5  14   58.32   14.61
   4   5  15   18.01   12.85
   4   5  16   16.21   12.05
   4   5  17    6.37   10.34
   4   6 -11   19.01   17.25
   4   6 -11   -0.39    8.24
   4   6 -10   21.76   19.63
   4   6 -10   29.45   11.43
   4   6 -10   -5.53    9.40
   4   6  -9    2.82   20.16
   4   6  -9    2.49   10.14
   4   6  -8  -13.03   20.39
   4   6  -8   -4.00   10.59
   4   6  -7   -2.14   10.62
   4   6  -7  -16.01   20.42
   4   6  -6   10.16   20.12
   4   6  -5   15.46   19.58
   4   6  -4   19.66    5.90
   4   6  -4   18.30    5.04
   4   6  -3   25.22    6.17
   4   6  -3   30.00    6.86
   4   6  -3   25.17    5.64
   4   6  -3   30.15   10.20
   4   6  -2   34.15    6.87
   4   6  -2    7.55   17.31
   4   6  -2   41.79    7.64
   4   6  -2   15.79   10.04
   4   6  -2   28.58    6.39
   4   6  -1    8.52    4.45
   4   6  -1    2.43   14.95
   4   6  -1    2.25    8.29
   4   6  -1   10.06    5.28
   4   6  -1    6.25    3.79
   4   6   0   50.14    8.53
   4   6   0   37.75   10.19
   4   6   0   35.24    7.48
   4   6   0   37.22    7.95
   4   6   1   12.25    5.31
   4   6   1    9.03    4.12
   4   6   1   12.21    7.37
   4   6   1   15.83    4.84
   4   6   2  165.46   26.12
   4   6   2  120.02   26.67
   4   6   2  161.98   26.25
   4   6   3    6.56    3.64
   4   6   3   -0.78    5.01
   4   6   4   11.89    8.38
   4   6   4   17.61    5.89
   4   6   5   36.84   13.04
   4   6   5   60.01   10.77
   4   6   5   62.56   11.22
   4   6   5   60.86   10.56
   4   6   6   -1.29    8.94
   4   6   6    4.77    4.21
   4   6   6   10.27    5.23
   4   6   6    7.09    3.59
   4   6   7   28.16    9.70
   4   6   7   13.55    4.71
   4   6   7   16.38    5.61
   4   6   7   12.84    4.19
   4   6   8    0.74    3.86
   4   6   8    6.81    4.87
   4   6   8   -3.26    9.99
   4   6   8   -1.37    3.26
   4   6   9    3.23    3.92
   4   6   9    6.41    4.74
   4   6   9   -1.08    3.14
   4   6   9   -0.37   10.54
   4   6  10   -2.11   15.52
   4   6  10   21.22    4.96
   4   6  10   14.64   11.39
   4   6  11   -5.74   11.34
   4   6  11    4.89   14.91
   4   6  12   40.79   13.45
   4   6  12   22.52   15.60
   4   6  14    2.36   11.86
   4   6  15   -7.87   11.60
   4   6  16   -5.40   10.69
   4   7  -9   16.40   17.93
   4   7  -9   13.72    9.04
   4   7  -8  -29.65   19.59
   4   7  -8    6.98    9.30
   4   7  -7    1.80   19.58
   4   7  -6   33.42   20.07
   4   7  -5   -2.01   10.24
   4   7  -5   15.63   18.84
   4   7  -4   15.99    5.87
   4   7  -4   18.43   10.34
   4   7  -4   13.19    5.05
   4   7  -4    3.67   18.42
   4   7  -3   43.55    8.44
   4   7  -3   34.35   18.71
   4   7  -3   35.87    9.09
   4   7  -3   44.50   12.05
   4   7  -3   43.30    8.00
   4   7  -2    7.47   18.01
   4   7  -2   40.98    7.99
   4   7  -2   34.32    8.46
   4   7  -2   28.22   11.41
   4   7  -1  121.75   43.76
   4   7  -1  254.72   41.65
   4   7  -1  254.41   41.51
   4   7  -1  282.16   41.95
   4   7  -1  223.95   42.35
   4   7   0  100.67   18.17
   4   7   0  118.43   18.59
   4   7   0   79.08   19.29
   4   7   0  107.53   17.95
   4   7   1   36.28    8.24
   4   7   1    2.62    4.53
   4   7   1   23.17    5.36
   4   7   1   12.41    6.20
   4   7   2  190.70   29.95
   4   7   2  177.36   29.78
   4   7   2  152.49   30.36
   4   7   3   15.71    5.44
   4   7   3   14.73    5.82
   4   7   3   15.14    4.61
   4   7   4   87.02   15.89
   4   7   5   77.81   19.99
   4   7   5  111.72   18.48
   4   7   5  110.73   19.04
   4   7   5  111.22   18.66
   4   7   6   45.68   12.74
   4   7   6   54.37   10.33
   4   7   6   50.53    9.38
   4   7   6   49.06    9.74
   4   7   7  126.82   24.40
   4   7   7  131.00   22.35
   4   7   7  137.93   22.54
   4   7   7  124.78   22.83
   4   7   8   41.29    8.01
   4   7   8   42.83    8.62
   4   7   8   37.47    7.55
   4   7   8   30.63   12.27
   4   7   9    1.56    4.09
   4   7   9   -1.51   10.70
   4   7   9   -3.25    3.36
   4   7   9   -5.46    5.14
   4   7  10   52.04   16.24
   4   7  10   72.84   12.47
   4   7  11   11.93   11.42
   4   7  12   -3.53   11.36
   4   7  13   23.93   12.15
   4   8  -7    8.15   16.67
   4   8  -6   10.92   16.94
   4   8  -6   -3.79    9.07
   4   8  -5    0.64   17.32
   4   8  -5   -5.96    9.41
   4   8  -4    8.24    5.27
   4   8  -4    7.97    9.46
   4   8  -4   -1.69   16.79
   4   8  -3    1.46    5.38
   4   8  -3    3.43    4.33
   4   8  -3   -4.08    9.16
   4   8  -2   11.65    6.08
   4   8  -2   12.19    4.18
   4   8  -2   12.25    5.00
   4   8  -2    6.92    9.35
   4   8  -1   24.44    7.01
   4   8  -1    9.37    9.36
   4   8  -1   23.56    5.53
   4   8  -1   23.18    6.11
   4   8   0   11.34    8.31
   4   8   0    5.84    3.84
   4   8   0   -3.84    5.91
   4   8   0   -4.20    4.78
   4   8   1    1.89    7.96
   4   8   1   18.64    6.21
   4   8   1    7.11    5.11
   4   8   1    8.23    4.39
   4   8   2   10.89    5.27
   4   8   2   15.41    4.72
   4   8   3   23.90    6.31
   4   8   3   28.81    6.79
   4   8   3   33.21    7.75
   4   8   4   37.79    8.83
   4   8   5   17.21    4.70
   4   8   5    9.68    5.96
   4   8   5   12.22    5.33
   4   8   6   33.03    6.60
   4   8   6   29.80    7.06
   4   8   6   24.51   10.43
   4   8   6   30.23    7.76
   4   8   7    0.11    4.40
   4   8   7    8.25    9.35
   4   8   7    1.09    5.39
   4   8   7   -0.62    3.70
   4   8   8    8.35    4.54
   4   8   8   -5.93   10.07
   4   8   8    7.12    5.56
   4   8   8    6.90    3.77
   4   8   9   -7.34    4.13
   4   8   9   -7.68   10.24
   4   8   9    0.69    5.17
   4   8   9   -1.28    3.41
   4   8  10   -2.97    3.90
   4   8  10    2.40   10.34
   4   8  10   -5.18    5.04
   4   8  11   16.82   10.84
   4   8  12    5.08   10.58
   4   8  13    4.32   10.16
   4   8  14    9.96    9.67
   4   9  -5   12.98    8.11
   4   9  -4    4.56    8.13
   4   9  -3   -2.62    8.32
   4   9  -3   -2.89    4.87
   4   9  -2   10.74    8.88
   4   9  -2   14.58    6.08
   4   9  -2   21.78    5.29
   4   9  -1   19.63    4.91
   4   9  -1   11.31    8.62
   4   9  -1   33.11    6.52
   4   9  -1   11.17    5.45
   4   9   0   -1.86    3.73
   4   9   0   -3.72    7.75
   4   9   0   -1.25    4.45
   4   9   0   -1.10    5.66
   4   9   1   67.99   11.09
   4   9   1   46.32   10.31
   4   9   1   53.93   10.06
   4   9   2   41.63    9.13
   4   9   2   49.67    8.83
   4   9   3   14.06    5.38
   4   9   3   16.25    4.87
   4   9   4   69.78   13.90
   4   9   4   75.17   13.06
   4   9   5   -2.58    5.90
   4   9   6   24.10    6.99
   4   9   6   23.99    6.08
   4   9   6   23.15    5.54
   4   9   7    7.31    5.65
   4   9   7   12.57    3.90
   4   9   7    3.88    4.47
   4   9   8    3.61    5.02
   4   9   8    1.01    3.32
   4   9   8   -0.72    8.80
   4   9   8    0.10    4.04
   4   9   9   13.93    5.18
   4   9   9    8.75    3.62
   4   9   9    7.77    4.13
   4   9   9    5.41    9.30
   4   9  10    4.19    3.50
   4   9  10   -6.21    9.38
   4   9  11   11.47    9.37
   4   9  12   -0.42    8.79
   4  10  -1   19.93    5.36
   4  10  -1   25.93    6.28
   4  10   0   11.98    4.44
   4  10   0   12.11    5.47
   4  10   1    2.50    3.98
   4  10   1    8.98    5.14
   4  10   1    3.40    3.34
   4  10   2    8.56    4.60
   4  10   2    8.35    5.56
   4  10   2   17.35    4.04
   4  10   3    8.90    4.53
   4  10   3   13.93    4.04
   4  10   4    7.80    5.19
   4  10   4    6.36    3.57
   4  10   5   27.07    7.07
   4  10   6   16.84    4.75
   4  10   6   13.81    5.58
   4  10   6   13.24    4.16
   4  10   7    6.83    3.73
   4  10   7    3.76    4.81
   4  10   7   -3.47    3.16
   4  10   8   19.67    4.93
   4  10   8   13.43    4.46
   4  10   9   16.51    4.37
   4  10   9   15.70    5.18
  -5   9   7    8.05   11.66
  -5   9   6   -3.21   12.42
  -5   9   6  -15.03   12.46
  -5   9   5   -4.46   13.25
   5  -9  -5    4.68    3.67
   5  -9  -5   -0.25    4.18
  -5   9   4   -1.81   13.96
   5  -9  -4   17.95    5.08
  -5   9   4   26.01   13.51
   5  -9  -4   15.92    4.86
  -5   9   3    0.19   13.26
   5  -9  -3    1.74    3.97
   5  -9  -3    4.49    4.30
  -5   9   2   11.26   14.80
  -5   9   2   13.10   13.52
   5  -9  -2   26.60    5.88
   5  -9  -1   -0.15    4.36
  -5   9   1   -1.62   14.46
   5  -9  -1   -1.15    4.01
   5  -9   0    6.66    4.38
  -5   9   0   -8.08   14.57
   5  -9   1   -3.81    4.25
  -5   9  -1   -6.65   14.21
   5  -9   1    6.85    3.88
   5  -9   2    5.49    4.21
  -5   9  -2    4.84   14.01
   5  -9   2    3.07    3.72
  -5   9  -3  -10.31   10.73
   5  -9   3   -6.85    3.68
  -5   9  -4   -1.37   10.14
  -5   9  -4   -1.76   12.71
  -5   8   9   -6.19   12.47
  -5   8   8   -1.50   13.68
  -5   8   7    5.27   14.64
   5  -8  -6    8.45    4.28
  -5   8   6   -6.67   15.43
   5  -8  -6    0.22    4.56
   5  -8  -5   10.88    4.79
  -5   8   5   13.16   15.46
   5  -8  -5   12.02    5.19
   5  -8  -4    2.02    4.43
   5  -8  -4    5.93    4.87
  -5   8   4   -6.58   15.69
   5  -8  -3   55.04    8.70
   5  -8  -3   35.01    8.91
   5  -8  -2   22.19    5.80
  -5   8   2    9.09   15.78
   5  -8  -1   16.27    5.44
  -5   8   1   20.87   17.11
  -5   8   1   13.95   15.07
  -5   8   0    5.49   17.13
   5  -8   0   13.46    5.39
   5  -8   1   48.96    8.04
   5  -8   1   31.06    8.20
   5  -8   2    5.82    4.30
   5  -8   2    2.58    4.85
   5  -8   3    1.43    4.07
  -5   8  -3    9.07   16.58
   5  -8   3    2.12    4.62
   5  -8   4   16.22    4.78
   5  -8   4   13.11    5.20
  -5   8  -4   20.36   16.11
  -5   8  -5  -16.30   14.84
   5  -8   5    8.10    3.91
  -5   8  -6    0.53   13.56
  -5   8  -7  -14.67   11.34
  -5   8  -8   10.68   10.06
  -5   7  11   -8.20   12.95
  -5   7  10   12.61   14.35
  -5   7   9   -0.25   15.22
  -5   7   8   19.66   16.69
   5  -7  -7    3.61    4.28
  -5   7   7    0.83   16.79
   5  -7  -6   11.02    4.60
  -5   7   6    3.09   17.26
   5  -7  -6    1.08    5.07
   5  -7  -5   -0.62    4.48
  -5   7   5   -9.31   17.54
   5  -7  -5   -5.99    5.17
   5  -7  -4   -0.51    4.58
   5  -7  -4   -1.55    5.30
  -5   7   4   -7.52   17.20
   5  -7  -3   93.11   17.94
   5  -7  -3  118.84   17.88
  -5   7   2    2.06   19.57
   5  -7  -2   72.52   12.13
  -5   7   1   -0.24   15.73
   5  -7   0   -2.98    5.28
  -5   7   0   -1.38   15.08
   5  -7   1    5.87    5.64
   5  -7   1   12.90    4.86
   5  -7   2   39.05    8.02
   5  -7   2   40.52    8.40
   5  -7   3   31.64    6.84
   5  -7   3   31.49    7.28
   5  -7   4    5.34    4.22
   5  -7   4    3.14    4.94
  -5   7  -4   15.73   17.28
   5  -7   5   -0.77    4.09
   5  -7   5    7.21    4.68
  -5   7  -5   10.10   16.60
  -5   7  -6   -4.60   15.83
   5  -7   6    4.99    3.88
  -5   7  -7    4.87   14.09
  -5   7  -7   -0.81   13.61
  -5   7  -8   -9.50   12.91
  -5   7  -9  -24.91   12.47
  -5   7 -10    1.36   10.14
  -5   6  11    6.19   14.86
  -5   6  10   -1.03   15.94
  -5   6   9   -0.92   16.16
   5  -6  -7   -0.34    4.27
   5  -6  -6   21.49    5.46
   5  -6  -6   11.69    5.77
   5  -6  -5   -0.37    4.53
   5  -6  -5   -2.90    5.08
   5  -6  -4   11.06    4.64
   5  -6  -4    2.15    5.25
  -5   6   4   -9.56   17.46
   5  -6  -3    6.87    4.59
   5  -6  -3    8.45    5.41
  -5   6   3   22.27   17.38
  -5   6   2   21.02   17.45
  -5   6   1  -12.44   16.33
   5  -6   0    3.63    4.86
  -5   6   0   -1.58   15.56
   5  -6   1    2.29    4.96
  -5   6  -1   15.21   14.51
   5  -6   2   -3.39    4.89
   5  -6   2    2.18    4.37
   5  -6   3   -0.09    5.00
   5  -6   3    2.27    4.32
  -5   6  -3  -16.65   17.63
   5  -6   4   10.44    5.20
   5  -6   4    9.92    4.58
  -5   6  -4   17.75   17.47
   5  -6   5    6.33    4.86
   5  -6   5    6.71    4.27
  -5   6  -6   27.66   16.31
   5  -6   6   14.20   14.84
   5  -6   6   -1.62    3.90
   5  -6   7   21.18   15.43
   5  -6   7   14.70    4.69
  -5   6  -7   -5.35   15.27
   5  -6   8   -6.79   15.19
  -5   6  -8   -1.96   14.70
   5  -6   9    4.99   14.91
  -5   6  -9  -10.25   13.72
   5  -6  10   -3.91   14.64
  -5   6 -10    3.92   12.65
   5  -6  11    2.17   13.35
  -5   6 -11    5.35   11.33
  -5   5  12   -4.38   16.06
   5  -5 -11  -10.77   11.68
  -5   5  11  -18.64   16.92
   5  -5 -10   -2.32   12.32
  -5   5  10  -13.85   17.12
   5  -5  -9   -3.30   13.03
  -5   5   9   -6.49   17.18
   5  -5  -8   -3.20   13.05
  -5   5   8   14.05   16.85
  -5   5   7   33.70   16.91
   5  -5  -7    8.20   13.81
   5  -5  -7   20.08    5.59
   5  -5  -6   24.91    7.21
   5  -5  -6   36.78    7.04
   5  -5  -5   12.77    5.15
   5  -5  -5    3.36    4.52
   5  -5  -4   34.18    7.35
   5  -5  -4   29.62    6.99
   5  -5  -3  118.15   22.35
   5  -5  -3  142.88   22.37
   5  -5  -2   31.43    5.63
   5  -5  -2    2.48    4.80
  -5   5   1  -18.49   16.24
  -5   5   0   17.82   15.73
   5  -5   0   32.46    7.03
  -5   5  -1    7.19   14.50
   5  -5   1   25.11    6.31
   5  -5   2   72.68   11.43
   5  -5   2   51.26   11.54
   5  -5   3   16.54   14.63
   5  -5   3    6.45    5.53
  -5   5  -4    4.12   16.25
   5  -5   4   19.69   15.00
   5  -5   4   15.51    4.93
   5  -5   4   12.65    5.25
  -5   5  -5   19.40   17.41
   5  -5   5   35.79   17.02
   5  -5   5   43.27    8.56
   5  -5   5   47.36    8.71
  -5   5  -6   12.95   15.66
   5  -5   6   16.21   15.65
   5  -5   6   12.36    4.47
   5  -5   6    7.81    4.90
   5  -5   7   27.29   16.87
   5  -5   7   34.89    6.70
   5  -5   8   -1.47   15.92
   5  -5   9   17.19   16.17
  -5   5  -9  -24.01   14.97
   5  -5  10    9.23   15.98
  -5   5 -10  -14.83   14.23
  -5   5 -11   10.95   13.00
   5  -5  11    2.23   15.37
   5  -5  12    0.95   12.72
  -5   5 -12  -12.51   11.35
   5  -5  12   11.95   14.51
   5  -5  13  -17.62   11.80
   5  -5  13    1.33   13.13
   5  -4 -13    7.42   10.79
  -5   4  13   10.61   15.64
   5  -4 -12  -23.48   12.47
  -5   4  12    7.31   17.06
   5  -4 -11   13.21   12.99
  -5   4  11   -0.36   17.71
   5  -4 -10  -20.60   13.65
  -5   4  10   -2.36   17.83
   5  -4  -9   -0.68   13.77
  -5   4   9   -7.14   17.71
   5  -4  -8   26.51   13.80
  -5   4   8   -9.04   17.67
   5  -4  -7    2.86   13.67
  -5   4   7   -0.16   16.38
   5  -4  -6  -11.38   13.06
   5  -4  -6    0.77    4.38
   5  -4  -5   32.79    6.26
   5  -4  -5   24.00    6.43
   5  -4  -4   30.62    6.10
   5  -4  -4   25.26    6.39
   5  -4  -3   -3.77   12.78
   5  -4  -3    6.67    4.81
   5  -4  -3   11.93    4.33
   5  -4  -2   80.31   15.18
   5  -4  -2   90.96   15.05
   5  -4  -1    1.08    3.79
   5  -4   0   65.92   11.85
   5  -4   1    4.58    4.52
   5  -4   2   59.43    9.51
   5  -4   2   44.29    9.61
   5  -4   3    4.15    3.77
   5  -4   3    3.94    4.30
   5  -4   3   -5.99   14.67
   5  -4   4    7.28    3.93
   5  -4   4    1.52    4.52
   5  -4   4    2.49   14.51
  -5   4  -5   -4.87   14.23
   5  -4   5    9.78    4.16
   5  -4   5    8.88    4.59
   5  -4   5   -4.99   15.21
   5  -4   6    4.66   17.76
  -5   4  -6   13.55   16.91
   5  -4   6   62.77   10.08
   5  -4   7   21.49   16.39
   5  -4   7   29.00    6.37
   5  -4   8    9.06   16.26
  -5   4  -9   35.14   15.99
   5  -4   9   37.52   17.34
  -5   4 -10   23.78   14.24
   5  -4  10    7.37   16.68
  -5   4 -11    7.79   13.29
   5  -4  11   -0.19   16.27
  -5   4 -12    1.77   12.09
   5  -4  12  -11.39   15.73
   5  -4  13   14.72   13.30
   5  -4  13   -1.80   14.84
  -5   4 -14   13.84   23.79
   5  -4  14   -1.84   12.01
   5  -3 -14    6.12   10.57
  -5   3  14    3.18   14.67
   5  -3 -13    6.40   12.24
  -5   3  13    4.88   16.57
   5  -3 -12   11.02   13.75
   5  -3 -11   33.67   15.45
   5  -3 -10    1.29   18.27
   5  -3 -10   31.03   15.31
   5  -3  -9   18.03   15.01
   5  -3  -9   -3.22   16.00
   5  -3  -9   -4.65   17.76
   5  -3  -8   14.20   16.57
   5  -3  -8   26.68   14.84
   5  -3  -7   11.11   14.04
   5  -3  -7   30.87   16.57
   5  -3  -7   15.23    4.56
   5  -3  -6   21.26   16.30
   5  -3  -6    8.01   13.95
   5  -3  -6   14.67    4.98
   5  -3  -5   -5.11   15.77
   5  -3  -5   -0.20   12.81
   5  -3  -5    7.50    4.26
   5  -3  -4   17.39   15.04
   5  -3  -4   12.36   17.82
   5  -3  -4   56.42    9.35
   5  -3  -3   -9.87   12.48
   5  -3  -3   17.47   15.57
   5  -3  -3   -1.70    4.43
   5  -3  -3    2.24    3.89
   5  -3  -2   43.29   16.69
   5  -3  -2   66.62   11.90
   5  -3  -2   38.15   19.06
   5  -3  -2   70.44   11.79
   5  -3  -1  216.41   36.29
   5  -3   0   10.21    4.12
   5  -3   1   10.45    4.53
   5  -3   2  212.00   36.02
   5  -3   2  217.50   36.02
   5  -3   3   52.06    9.63
   5  -3   3   51.58    9.50
   5  -3   3   48.59   17.17
   5  -3   4    0.09    3.53
   5  -3   4   -1.77    4.11
   5  -3   4    9.92   14.36
   5  -3   5   16.25   15.59
   5  -3   5   34.05    6.72
   5  -3   6    2.19   14.66
   5  -3   6    4.59    3.67
   5  -3   7   15.54    4.71
   5  -3   7    8.66   15.14
   5  -3   8   23.05    5.54
   5  -3   8   24.79   16.01
   5  -3   9   35.09   17.10
  -5   3 -10    5.74   13.43
   5  -3  10    1.94   16.29
  -5   3 -11   12.82   12.85
   5  -3  11    2.75   16.62
   5  -3  12   -4.23   14.80
   5  -3  13  -12.39   14.38
   5  -3  14    3.99   13.59
  -5   3 -14  -28.77   26.76
   5  -3  15   -3.36   12.15
  -5   3 -15  -25.16   23.65
   5  -3  15    1.49   13.33
   5  -2 -14   16.23   11.97
   5  -2 -13    0.22   13.19
   5  -2 -12  -16.14   14.63
   5  -2 -11    9.42   15.68
   5  -2 -10    5.27   15.58
   5  -2 -10  -18.59   15.93
   5  -2  -9  -10.65   15.82
   5  -2  -9   11.78   16.10
   5  -2  -8   15.40   16.07
   5  -2  -8  -10.41   15.16
   5  -2  -8    0.97   17.20
   5  -2  -7   12.16   15.85
   5  -2  -7   -7.44   16.55
   5  -2  -7   20.56   14.33
   5  -2  -6   19.08   13.87
   5  -2  -6   16.08    4.37
   5  -2  -6    8.34   15.46
   5  -2  -6    7.28   16.23
   5  -2  -6   10.72    4.78
   5  -2  -5   12.02   13.27
   5  -2  -5    1.49    3.75
   5  -2  -5   -6.48   15.49
   5  -2  -5    4.94    4.28
   5  -2  -5    8.08   15.26
   5  -2  -4   88.97   27.46
   5  -2  -4   40.66   28.34
   5  -2  -3    8.68   12.30
   5  -2  -3    9.89    4.24
   5  -2  -3    7.53   14.90
   5  -2  -2   16.89   13.68
   5  -2  -2   42.08    7.65
   5  -2  -2   27.40   16.18
   5  -2  -1   16.92    4.73
   5  -2   0   71.64   12.59
   5  -2   1    5.47    3.50
   5  -2   1   15.55   15.15
   5  -2   1    2.73    4.05
   5  -2   2   85.81   14.89
   5  -2   3   20.12    5.11
   5  -2   3   20.82   15.74
   5  -2   4   82.05   13.69
   5  -2   4   36.05   19.46
   5  -2   5   50.12    9.18
   5  -2   5   40.66   16.79
   5  -2   6    0.52    3.66
   5  -2   6   10.04   14.37
   5  -2   7   12.41    4.55
   5  -2   7   20.37   14.59
   5  -2   7   16.47    4.37
   5  -2   8   55.48   22.32
   5  -2   8  103.43   17.12
   5  -2   9   -3.01   15.26
  -5   2 -10   64.80   16.53
   5  -2  12   -0.39   14.77
   5  -2  13    9.59   16.01
   5  -2  13   -4.09   15.06
   5  -2  14   18.15   15.36
  -5   2 -14    3.78   28.45
   5  -2  14    3.12   14.58
   5  -2  15   -7.50   14.31
   5  -2  15   -8.12   13.69
  -5   2 -15   -5.60   25.89
   5  -1 -14  -25.24   13.00
   5  -1 -14  -18.30   14.55
   5  -1 -13    1.40   14.03
   5  -1 -13   -9.53   15.94
   5  -1 -12  -12.98   15.77
   5  -1 -12  -12.18   17.04
   5  -1 -11   -8.05   17.72
   5  -1 -11   -1.65   15.82
   5  -1 -11    4.06   23.72
   5  -1 -11    5.72   15.75
   5  -1 -10    5.52   17.79
   5  -1 -10    6.23   16.35
   5  -1 -10   23.81   23.68
   5  -1 -10    7.92   15.95
   5  -1  -9   20.94   17.49
   5  -1  -9   16.03   16.73
   5  -1  -9   17.14   23.54
   5  -1  -9   23.65   15.51
   5  -1  -8   -7.70   16.49
   5  -1  -8   13.77   16.11
   5  -1  -8    2.49   22.11
   5  -1  -8   29.93   15.05
   5  -1  -7   -2.20   15.85
   5  -1  -7    4.36   21.35
   5  -1  -7   28.28   14.49
   5  -1  -7    5.37   15.75
   5  -1  -6   25.85   15.53
   5  -1  -6   19.45    4.49
   5  -1  -6   12.09   20.57
   5  -1  -6    3.80   13.84
   5  -1  -6   -3.74   15.51
   5  -1  -5  101.21   16.24
   5  -1  -5   32.50   21.52
   5  -1  -5   40.69   21.59
   5  -1  -5   97.89   16.38
   5  -1  -4   34.34    5.92
   5  -1  -4   18.64    6.05
   5  -1  -4   18.93   14.87
   5  -1  -4   28.34   15.30
   5  -1  -3   11.15    4.48
   5  -1  -3    9.30    5.03
   5  -1  -3   14.08    4.09
   5  -1  -3    8.43    6.55
   5  -1  -3   10.66   14.27
   5  -1  -2  124.82   21.72
   5  -1  -2  134.85   21.66
   5  -1  -2   92.14   24.35
   5  -1  -1   34.38    7.18
   5  -1  -1   38.18    7.82
   5  -1  -1   19.86   12.77
   5  -1   0   23.26    5.13
   5  -1   0   13.74   11.84
   5  -1   0   17.37    6.23
   5  -1   0   -2.35   14.22
   5  -1   1    4.59    3.68
   5  -1   1    5.43   14.50
   5  -1   1    4.48   11.47
   5  -1   1   -1.34    5.59
   5  -1   2   19.14   14.99
   5  -1   2   -0.92   15.16
   5  -1   3   52.28    9.45
   5  -1   3   33.33   16.82
   5  -1   4   93.98   17.15
   5  -1   4   55.07   10.76
   5  -1   5    2.84   13.44
   5  -1   5    1.78    3.81
   5  -1   5    5.14    3.48
   5  -1   6   39.16   14.36
   5  -1   6   22.51    5.90
   5  -1   6   29.25    5.69
   5  -1   7   58.64   13.63
   5  -1   7   34.43    8.72
   5  -1   7   56.01    8.60
   5  -1   8   -2.77    3.50
   5  -1   8   -0.19   11.27
   5  -1   9   54.18   15.24
   5  -1  10   -3.11   12.22
   5  -1  11   17.70   16.01
   5  -1  11    7.57   14.43
   5  -1  12   -1.88   15.91
   5  -1  12   -2.35   15.00
   5  -1  13   10.43   16.50
   5  -1  13   34.62   16.16
   5  -1  14   15.23   15.75
  -5   1 -14   59.06   28.71
   5  -1  14   15.48   15.54
   5  -1  15   -3.26   14.51
  -5   1 -15   -0.47   26.07
   5  -1  15   -8.20   14.53
  -5   1 -16    8.15   22.15
   5  -1  16  -15.22   13.40
   5   0 -14  -10.77   12.63
   5   0 -14    5.50   13.73
   5   0 -13  -19.25   21.92
   5   0 -13    4.07   14.02
   5   0 -13  -12.06   15.62
   5   0 -12  -21.92   23.24
   5   0 -12  -10.05   15.55
   5   0 -12   10.74   16.49
   5   0 -11  -12.12   17.28
   5   0 -11    2.69   16.44
   5   0 -11    2.21   15.92
   5   0 -11   17.54   23.90
   5   0 -10    2.75   17.29
   5   0 -10    7.53   16.80
   5   0 -10    0.34   23.10
   5   0 -10  -10.94   15.85
   5   0  -9   20.83   16.84
   5   0  -9   19.66   16.93
   5   0  -9  -13.12   23.09
   5   0  -8    4.19   15.73
   5   0  -8   14.43   21.84
   5   0  -7   -3.19   14.93
   5   0  -7   10.76   20.65
   5   0  -6   13.62   14.44
   5   0  -5   15.06    3.83
   5   0  -5   -5.38   13.87
   5   0  -5   -6.04   12.92
   5   0  -5    7.61    4.04
   5   0  -4   24.11    5.29
   5   0  -4    8.11   13.78
   5   0  -4   -1.04   13.18
   5   0  -4   25.21    5.44
   5   0  -3  128.13   41.98
   5   0  -3  123.25   39.82
   5   0  -3  244.31   38.24
   5   0  -3  265.46   38.20
   5   0  -3  239.77   38.09
   5   0  -3   37.29   40.06
   5   0  -2   11.81    4.22
   5   0  -2    8.91    3.81
   5   0  -2    4.69   11.84
   5   0  -2    3.26    4.26
   5   0  -1   73.34   12.10
   5   0  -1   69.88   12.50
   5   0  -1   69.94   12.23
   5   0  -1   29.42   16.13
   5   0  -1   35.84   21.30
   5   0   0    7.04   10.90
   5   0   0    9.52   13.69
   5   0   0    1.39    3.71
   5   0   1   -2.45    3.99
   5   0   1    8.32   13.90
   5   0   1   14.38   14.32
   5   0   1   -0.84   10.85
   5   0   2   93.51   15.37
   5   0   2   90.89   15.55
   5   0   2   46.37   20.39
   5   0   2   69.02   20.67
   5   0   3    7.69    4.15
   5   0   3   10.09    3.92
   5   0   3    7.56   14.44
   5   0   3    8.70   13.48
   5   0   3   14.09    4.75
   5   0   4   49.56    8.69
   5   0   4   33.24   12.64
   5   0   4   46.54    8.47
   5   0   4   46.80    8.99
   5   0   4   34.05   15.38
   5   0   4   32.20   12.69
   5   0   5   65.16   13.85
   5   0   5   56.17    9.80
   5   0   5   59.34   10.25
   5   0   5   47.41    9.93
   5   0   6   41.00    8.27
   5   0   6   47.47    8.40
   5   0   6   28.08   13.37
   5   0   6   49.40    8.77
   5   0   7   17.81   12.65
   5   0   7   31.84    6.60
   5   0   7   34.74    6.44
   5   0   8    0.06    3.07
   5   0   8    3.32   10.70
   5   0   8   -5.23    3.43
   5   0   8   -1.35   11.98
   5   0   9   36.97   15.75
   5   0   9   30.87   12.88
   5   0  10    5.98   14.95
   5   0  10   -5.20   12.08
   5   0  11   52.65   16.94
   5   0  11   45.68   14.74
   5   0  11   23.08   15.90
   5   0  12    4.65   15.38
   5   0  12   -8.64   13.18
   5   0  12    8.78   14.89
   5   0  13  -10.51   15.64
   5   0  13  -12.07   13.17
   5   0  13    3.62   15.55
  -5   0 -14   11.12   26.33
   5   0  14   -4.58   15.12
   5   0  14   -9.63   15.38
   5   0  15    3.04   14.42
   5   0  15    3.93   14.82
  -5   0 -15   26.18   24.67
   5   0  16    4.98   12.85
   5   1 -14   -8.41   11.78
   5   1 -14   10.96   18.75
   5   1 -13    3.82   14.99
   5   1 -13  -23.57   21.57
   5   1 -12  -15.95   23.46
   5   1 -12    1.10   16.32
   5   1 -12  -18.87   16.26
   5   1 -11   16.04   23.65
   5   1 -11  -13.17   16.98
   5   1 -11    4.12   16.53
   5   1 -10   15.38   23.91
   5   1  -9  -15.20   22.99
   5   1  -9   11.98   15.16
   5   1  -8   29.72   11.06
   5   1  -8    1.55   22.09
   5   1  -8   12.17   15.23
   5   1  -7   -3.18    9.88
   5   1  -7   -9.83   13.72
   5   1  -6    7.43    9.69
   5   1  -6   17.67   13.07
   5   1  -5   59.12    9.84
   5   1  -5   10.86   15.26
   5   1  -5   34.42   20.38
   5   1  -5   62.81    9.95
   5   1  -5   35.02   12.65
   5   1  -5   49.81    9.48
   5   1  -4   18.78    4.80
   5   1  -4   -1.34   12.31
   5   1  -4    2.10   17.67
   5   1  -4   26.25    5.16
   5   1  -4   14.25    9.33
   5   1  -4   10.48   12.86
   5   1  -4   19.29    5.45
   5   1  -3   13.57   13.96
   5   1  -3   41.48   18.65
   5   1  -3   45.14    8.56
   5   1  -3   12.62   14.29
   5   1  -3   55.92    8.77
   5   1  -3   47.22    9.07
   5   1  -2   26.64   12.53
   5   1  -2   54.66   18.22
   5   1  -2   32.96    6.87
   5   1  -2   28.36    6.25
   5   1  -2   33.84    6.57
   5   1  -2   11.39   12.70
   5   1  -1   57.86   10.84
   5   1  -1   80.85   13.36
  -5  -1   1   42.58   11.76
   5   1  -1   52.53   11.19
   5   1  -1  160.76   20.04
   5   1  -1  142.06   15.42
   5   1  -1   56.76   11.00
  -5  -1   0   15.01    6.44
   5   1   0    9.30    4.10
   5   1   0   15.68    4.93
   5   1   0    4.02   10.48
   5   1   0   16.91    4.63
  -5  -1  -1   21.21    6.24
   5   1   1   16.23    5.15
   5   1   1   12.50    5.15
  -5  -1  -1   31.59    6.76
   5   1   2   66.60   14.26
  -5  -1  -2   64.70   12.67
   5   1   2   70.57   17.28
   5   1   2   56.64   16.94
  -5  -1  -2   69.22   12.49
   5   1   2   64.50   11.86
   5   1   2   61.46   11.40
  -5  -1  -2   69.11   12.21
  -5  -1  -3   -1.21    5.97
   5   1   3    0.06    3.43
  -5  -1  -3    5.18    6.35
   5   1   3   -4.66    4.26
   5   1   3    1.60    9.37
   5   1   3   -0.08   10.66
   5   1   3    1.93    3.72
  -5  -1  -3    2.38    6.88
  -5  -1  -4  123.56   23.11
   5   1   4  138.26   22.69
   5   1   4  136.13   22.37
   5   1   4  149.37   24.37
   5   1   4  121.44   22.46
   5   1   4  150.51   24.69
   5   1   5    1.09   11.32
   5   1   5   25.05    9.94
   5   1   5    8.18    4.86
   5   1   5    9.76    3.81
   5   1   5   10.22    4.15
   5   1   6   13.43    3.96
   5   1   6    5.54    4.87
   5   1   6   -0.77   11.46
   5   1   6   -7.56   10.19
   5   1   6    9.91    4.73
   5   1   6    9.24    3.63
   5   1   7   30.63    6.37
   5   1   7   24.75   13.10
   5   1   7    4.26   14.87
   5   1   7   37.13    7.09
   5   1   7   33.43    6.56
   5   1   8    5.82    4.37
   5   1   8    8.84    4.01
   5   1   8   -7.87   14.34
   5   1   8   -3.15   12.37
   5   1   8    3.03    3.27
   5   1   9  -11.69   11.29
   5   1   9   -1.48   14.75
   5   1  10   -7.67   11.68
   5   1  10    1.88   14.51
   5   1  11   25.40   14.51
   5   1  11   10.46   14.75
   5   1  11   -0.23   12.38
   5   1  12   17.18   15.64
   5   1  12   43.14   14.11
   5   1  12   16.92   15.69
   5   1  13   12.48   14.70
   5   1  13   -8.55   15.81
  -5  -1 -13   23.15   24.56
   5   1  13   10.84   13.22
   5   1  14   26.06   13.79
   5   1  14   12.78   14.67
   5   1  15   20.76   13.29
   5   1  15   21.28   14.03
   5   1  16  -10.55   11.94
   5   1  17    9.93   10.37
   5   2 -13    0.13   13.84
   5   2 -13   -7.87   20.15
   5   2 -13   13.76   13.10
   5   2 -12   10.36   15.21
   5   2 -12    2.17   22.02
   5   2 -12    8.47   14.13
   5   2 -12    7.83   15.91
   5   2 -11   21.77   15.09
   5   2 -11   10.02   22.89
   5   2 -11    0.51   16.12
   5   2 -10    7.91   15.72
   5   2 -10   35.47   23.99
   5   2  -9   28.29   15.49
   5   2  -9   -1.15   10.82
   5   2  -8   42.41   19.91
   5   2  -8  104.50   17.60
   5   2  -7    4.24   13.46
   5   2  -7   -4.71   10.39
   5   2  -6    4.25   12.70
   5   2  -6   19.33    9.72
   5   2  -5    5.02    9.16
   5   2  -5   -6.39   12.30
   5   2  -5   -3.29   18.07
   5   2  -5   18.10    4.82
   5   2  -4    8.43   18.08
   5   2  -4   11.96    4.90
   5   2  -4   12.16    4.90
   5   2  -4   12.62   12.16
   5   2  -3    6.79   12.44
   5   2  -3    1.33   17.50
   5   2  -3    5.11   12.42
   5   2  -3   54.21    7.60
   5   2  -3   26.97    6.86
   5   2  -3   35.43    6.88
   5   2  -3   40.59    7.48
   5   2  -2   25.94    6.44
   5   2  -2   37.98    6.42
   5   2  -2   32.27    7.09
   5   2  -2   31.42   17.42
   5   2  -2   -6.75   11.68
   5   2  -2   40.07    7.21
   5   2  -2   18.36    9.62
   5   2  -2   31.48   11.93
   5   2  -1   26.15    5.46
   5   2  -1   24.72    6.35
   5   2  -1   29.07   16.70
   5   2  -1   24.40    5.49
   5   2  -1   27.12    5.83
   5   2  -1   11.73    8.76
   5   2  -1    9.25   10.99
   5   2   0    1.35    7.56
   5   2   0  -14.76   15.64
   5   2   0    6.88    9.66
   5   2   0    0.06    3.61
   5   2   0    3.58    4.31
  -5  -2   0    6.32    7.21
  -5  -2   0   -1.13    5.19
   5   2   0    0.34    3.65
   5   2   0    2.88    3.95
  -5  -2   0    1.48    3.75
   5   2   1   12.77    4.34
   5   2   1   11.90    4.26
  -5  -2  -1   13.56    5.61
   5   2   1   -2.32    9.17
   5   2   1    7.26    7.63
  -5  -2  -1    7.67    6.27
  -5  -2  -1   10.45    4.98
  -5  -2  -1   14.74    4.04
   5   2   2  107.26   17.44
   5   2   2  102.89   17.15
  -5  -2  -2  105.36   17.98
  -5  -2  -2   97.69   17.40
  -5  -2  -2  109.55   16.97
  -5  -2  -2   57.27   17.53
   5   2   2  121.11   17.16
   5   2   2   98.93   17.19
   5   2   2   74.39   18.82
   5   2   2   57.88   18.98
  -5  -2  -3    8.28    6.87
  -5  -2  -3    1.16    5.63
   5   2   3    4.32    4.44
   5   2   3    6.30    9.08
   5   2   3    6.53    3.62
  -5  -2  -3   -0.62    5.86
   5   2   4    4.06    9.63
   5   2   4   -0.39    3.87
  -5  -2  -4    2.90    7.16
   5   2   4    5.80    4.86
   5   2   4    2.75    3.57
   5   2   4    1.09    3.55
   5   2   5    1.09   14.17
   5   2   5   15.21    4.13
   5   2   5   12.87    4.41
   5   2   5   -1.18    9.67
   5   2   5   10.11    4.21
   5   2   5    6.09   12.58
   5   2   5   14.24    5.15
   5   2   6   37.84    7.97
   5   2   6   22.18   13.74
   5   2   6   35.20   11.81
   5   2   6   38.65    7.82
   5   2   6   40.95    7.31
   5   2   6   37.83    7.42
   5   2   6   29.89   15.61
   5   2   7   44.48   17.55
   5   2   7   44.90   19.05
   5   2   7   82.53   15.08
   5   2   7  100.12   14.99
   5   2   7   66.53   20.21
   5   2   7   88.34   14.66
   5   2   8    8.17   10.59
   5   2   8    2.10    4.54
   5   2   8   -0.87   13.00
   5   2   8    5.93    4.35
   5   2   8    5.55   13.76
   5   2   9    4.89    4.96
   5   2   9  -13.29   14.05
   5   2  10    7.52   14.13
   5   2  10   -0.63   11.61
   5   2  11   63.98   19.12
   5   2  11   83.84   18.08
   5   2  12    5.99   14.32
   5   2  12    9.63   13.24
   5   2  13   15.89   13.94
   5   2  13   -5.72   13.15
   5   2  14    2.64   13.25
   5   2  14    4.67   13.32
   5   2  15    7.93   13.17
   5   2  15   18.26   13.07
   5   2  16   -4.33   12.20
   5   2  16   22.95   12.07
   5   2  17   13.59   10.54
   5   3 -13    7.75   18.15
   5   3 -13    1.26   11.42
   5   3 -12   -9.44   20.87
   5   3 -12  -15.20   13.83
   5   3 -12   -1.51   13.76
   5   3 -11   10.78   22.28
   5   3 -11  -14.01   14.45
   5   3 -11    4.89   14.68
   5   3 -10  -13.14   14.89
   5   3 -10    8.54   10.60
   5   3  -9   15.60   15.07
   5   3  -9   16.15   11.26
   5   3  -8    6.13   10.54
   5   3  -7  -10.99   10.35
   5   3  -7  -12.12   20.82
   5   3  -6   -4.80    9.77
   5   3  -6   19.75   19.45
   5   3  -5   -4.38   17.99
   5   3  -5    0.16    9.20
   5   3  -5    9.57    4.61
   5   3  -4    8.27   17.32
   5   3  -4    9.70    4.71
   5   3  -4    2.98    3.62
   5   3  -4   -1.63   11.19
   5   3  -4    7.03    4.61
   5   3  -3   86.50   11.71
   5   3  -3   11.18   14.48
   5   3  -3   13.18   19.32
   5   3  -3   61.16   10.59
   5   3  -3   63.76   11.04
   5   3  -3   30.13   12.85
   5   3  -2   28.76    6.49
   5   3  -2   -2.25   16.22
   5   3  -2   20.85    5.19
   5   3  -2   24.60    6.01
   5   3  -2   -1.81   10.78
   5   3  -2   13.91    8.70
   5   3  -1   22.11    5.98
   5   3  -1   -1.08   15.60
   5   3  -1   19.51    4.96
   5   3  -1   19.87    5.52
   5   3  -1   11.50    8.30
   5   3  -1   11.84   10.14
   5   3   0   20.07    7.97
   5   3   0   19.40    5.91
   5   3   0   22.44    9.39
  -5  -3   0   19.83    5.18
   5   3   0   18.67    5.07
   5   3   0   20.75    4.96
   5   3   0    7.26   14.89
   5   3   0   17.31    5.71
   5   3   1  410.18   64.93
  -5  -3  -1  355.12   64.90
  -5  -3  -1  395.27   64.85
   5   3   1  394.65   65.19
   5   3   1  393.91   64.85
   5   3   2    5.29    6.86
   5   3   2  -12.63    9.21
   5   3   2   -4.36    7.92
  -5  -3  -2    0.13    4.26
  -5  -3  -2   -0.06    4.54
  -5  -3  -2   -0.86    4.65
   5   3   2   -0.21    4.19
   5   3   2    4.71    4.25
   5   3   2    0.22    3.86
   5   3   3  247.10   43.71
   5   3   3  257.40   44.33
  -5  -3  -3  265.86   43.61
   5   3   3  254.70   44.63
   5   3   3  267.00   43.52
   5   3   4   -1.16    9.05
   5   3   4   21.53    5.39
   5   3   4   -0.41   10.75
   5   3   4   10.33    4.51
   5   3   4   22.31    5.37
   5   3   4   18.81    4.57
   5   3   5   29.99    6.31
   5   3   5   23.96    6.41
   5   3   5   24.43   11.63
   5   3   5   22.58    9.87
   5   3   5   15.73   14.54
   5   3   5   21.51    5.57
   5   3   6   24.98    6.20
   5   3   6   17.31    5.26
   5   3   6   16.28   10.38
   5   3   6   11.74   13.67
   5   3   6   32.65    6.19
   5   3   7   21.75    6.47
   5   3   7   28.41    5.79
   5   3   7   12.10   10.58
   5   3   7   22.57   14.17
   5   3   7   31.10    7.09
   5   3   8   18.15    5.07
   5   3   8    7.15    4.17
   5   3   8    5.06   10.27
   5   3   8   17.16    5.47
   5   3   8    3.36   13.86
   5   3   9    5.84   14.12
   5   3   9    0.46    3.83
   5   3   9    4.12   10.87
   5   3   9    1.27    4.40
   5   3  10   -7.88   13.53
   5   3  12  -11.92   12.90
   5   3  12    5.12   12.92
   5   3  13   52.09   14.21
   5   3  13    0.99   14.59
   5   3  14    8.58   13.41
   5   3  14    4.56   13.52
   5   3  15   -7.89   12.50
   5   3  15   -8.84   12.76
   5   3  16  -11.94   12.11
   5   3  16   -1.33   11.48
   5   3  17    8.09   10.45
   5   3  17    0.59    9.67
   5   4 -12   23.81   18.64
   5   4 -12  -20.26   12.01
   5   4 -11   27.10   10.19
   5   4 -11   -0.40   13.24
   5   4 -10    3.82   10.26
   5   4 -10    6.15   13.61
   5   4  -9   30.02   14.97
   5   4  -9   27.69   11.84
   5   4  -9   23.64   22.53
   5   4  -8  -15.72   14.58
   5   4  -8   -9.45   22.06
   5   4  -7   12.90   21.58
   5   4  -7   36.93   11.83
   5   4  -6   97.44   17.41
   5   4  -6   28.51   23.93
   5   4  -5    1.27   20.82
   5   4  -5   61.68   10.89
   5   4  -4   52.90   17.45
   5   4  -4   82.67   14.41
   5   4  -4   48.60   22.20
   5   4  -4   84.83   14.05
   5   4  -3   69.60    9.04
   5   4  -3  -12.19   12.97
   5   4  -3    2.24   18.21
   5   4  -3   43.27    9.61
   5   4  -3   50.89   12.01
   5   4  -3   41.07    9.17
   5   4  -2   77.62   12.73
   5   4  -2   75.63   12.52
   5   4  -2   14.33   15.04
   5   4  -2   64.24   14.57
   5   4  -2   81.96   12.94
   5   4  -2   20.55   20.07
   5   4  -1   20.12   14.71
   5   4  -1   15.05    4.75
   5   4  -1    6.22    8.08
   5   4  -1   20.72    5.56
   5   4  -1    9.93    5.52
   5   4   0  196.58   24.98
   5   4   0  101.45   25.33
   5   4   0  147.83   24.87
   5   4   0  148.70   24.56
   5   4   1    2.08    7.34
   5   4   1    9.72    4.52
   5   4   2   69.31   17.07
   5   4   2   85.90   16.07
   5   4   3   56.64   12.80
   5   4   3   63.15   13.75
   5   4   3   70.76   11.93
   5   4   4    1.16    8.68
   5   4   4    9.23    4.00
   5   4   4    2.97   10.68
   5   4   4   13.66    5.12
   5   4   5  119.66   28.12
   5   4   5  154.78   26.34
   5   4   5  196.98   26.46
   5   4   5  146.41   26.04
   5   4   5  121.08   27.32
   5   4   6    7.01   11.64
   5   4   6    2.68    9.70
   5   4   6   29.60    5.54
   5   4   6   12.99    5.38
   5   4   6   12.42    4.61
   5   4   7   55.56   14.15
   5   4   7   59.07   11.13
   5   4   7   65.39   10.86
   5   4   7   59.05   11.33
   5   4   7   38.62   15.73
   5   4   8   69.75   17.19
   5   4   8   75.29   18.48
   5   4   8   87.53   14.38
   5   4   8   78.02   14.56
   5   4   8   81.34   14.25
   5   4   9   30.35   16.06
   5   4   9   50.61   14.44
   5   4   9   51.34   10.56
   5   4   9   62.24   10.18
   5   4  10   84.12   18.48
   5   4  12   12.71   13.97
   5   4  13  103.04   17.56
   5   4  13   28.20   17.77
   5   4  14   19.90   13.32
   5   4  14    2.31   13.16
   5   4  15  -20.76   12.52
   5   4  15   10.99   11.81
   5   4  16   35.26   11.73
   5   4  16  -13.84   10.99
   5   4  17   -6.42   10.55
   5   5 -11   -3.81    8.45
   5   5 -11   18.20   17.97
   5   5 -10   -7.03    9.47
   5   5 -10   12.18   12.13
   5   5 -10    3.01   19.82
   5   5  -9   12.47   10.27
   5   5  -9    0.19   12.66
   5   5  -9    6.43   20.74
   5   5  -8    4.20   10.61
   5   5  -8  -14.28   13.07
   5   5  -8  -21.87   21.43
   5   5  -7    6.37   10.66
   5   5  -7  -11.21   20.65
   5   5  -7    4.06   12.45
   5   5  -6    1.12   19.51
   5   5  -6   -7.33   12.13
   5   5  -5  -19.08   19.22
   5   5  -5    2.53   10.99
   5   5  -4    3.43    4.11
   5   5  -4   -0.81    5.16
   5   5  -4    2.56    9.72
   5   5  -4   -8.85   17.65
   5   5  -3   33.78    7.80
   5   5  -3   53.17    8.59
   5   5  -3   26.22   11.37
   5   5  -3    8.76   17.97
   5   5  -2   39.42    8.06
   5   5  -2   47.27    8.71
   5   5  -2   39.39   11.16
   5   5  -1   32.87    7.65
   5   5  -1   21.31   16.18
   5   5  -1   47.40    8.22
   5   5  -1   37.69    8.31
   5   5  -1   37.50   10.53
   5   5   0   -3.44    4.21
   5   5   0   -3.30    4.63
   5   5   0    2.27    3.23
   5   5   0   -0.67    4.84
   5   5   0    7.50    7.59
   5   5   1    3.30    3.93
   5   5   1    3.50    4.49
   5   5   1    0.17    3.27
   5   5   1   -1.64    7.47
   5   5   1    7.78    5.11
   5   5   2   30.10    7.65
   5   5   2   35.26    6.85
   5   5   2   37.35    9.19
   5   5   2   37.95    7.35
   5   5   3    0.60    4.39
   5   5   3   -3.22    5.04
   5   5   3    4.90    3.39
   5   5   3   -1.04    6.30
   5   5   4    2.96    5.01
   5   5   4    9.19    8.22
   5   5   5    3.85    4.53
   5   5   5   -1.05    8.76
   5   5   5    2.53    3.28
   5   5   5    2.39    3.97
   5   5   5    1.42    4.85
   5   5   6    6.64    5.00
   5   5   6    1.08    4.69
   5   5   6    7.58    9.15
   5   5   6    3.05   11.65
   5   5   6   10.29    4.11
   5   5   7   36.25   13.44
   5   5   7   34.55    7.40
   5   5   7   24.39   11.10
   5   5   7   29.63    6.63
   5   5   8  -13.00   12.20
   5   5   8    4.21    4.97
   5   5   8   11.22   10.38
   5   5   8    2.97    3.95
   5   5   9    0.88   12.76
   5   5   9    3.75    4.97
   5   5   9   10.63   10.66
   5   5   9    0.90    3.82
   5   5  10    7.77   11.10
   5   5  10   -1.28    3.58
   5   5  11   -0.86   11.52
   5   5  12   18.49   12.34
   5   5  12   15.18   13.44
   5   5  13   -8.21   12.94
   5   5  14    8.12   12.16
   5   5  15    6.14   11.74
   5   5  15    5.73   10.96
   5   5  16  -16.41   11.48
   5   6 -10    6.16    8.24
   5   6 -10   17.99   17.03
   5   6  -9   -1.88    9.09
   5   6  -9   -7.13   18.90
   5   6  -8    2.60    9.79
   5   6  -8    0.53   19.85
   5   6  -7  -27.16   20.65
   5   6  -6   -2.96   19.48
   5   6  -5   43.17   12.17
   5   6  -5   12.57   19.83
   5   6  -4   86.53   15.25
   5   6  -4   76.07   17.78
   5   6  -4   53.12   23.03
   5   6  -4   94.32   15.71
   5   6  -3   57.06   17.42
   5   6  -3   69.22   10.30
   5   6  -2   49.12    9.59
   5   6  -2   54.56   10.31
   5   6  -2   46.61   12.53
   5   6  -2   24.92   17.96
   5   6  -1   51.68   10.13
   5   6  -1   39.71   12.46
   5   6  -1   62.13   10.82
   5   6   0   27.28    7.92
   5   6   0   36.91    7.17
   5   6   0   21.73    6.61
   5   6   1   63.56   11.98
   5   6   1   55.04   10.28
   5   6   1   61.91   10.85
   5   6   1   48.21    9.94
   5   6   2   63.81    8.91
   5   6   2   40.09    6.96
   5   6   3   -0.88    5.11
   5   6   3   -1.16    4.29
   5   6   3    1.84    3.49
   5   6   4  135.41   23.45
   5   6   5   12.85    6.33
   5   6   5   25.08    9.51
   5   6   5   18.41    4.70
   5   6   5   16.79    5.37
   5   6   6  132.18   21.51
   5   6   6  116.21   22.77
   5   6   6  126.70   21.13
   5   6   6  117.86   20.97
   5   6   7    5.62    5.53
   5   6   7    5.34    3.71
   5   6   7    6.87    4.43
   5   6   8   12.07   10.43
   5   6   8    9.01    4.23
   5   6   8   -2.14    5.43
   5   6   9   97.32   16.92
   5   6   9  101.57   17.33
   5   6   9   85.39   19.78
   5   6  10   37.20    8.06
   5   6  10   34.67    7.29
   5   6  10   34.70   12.91
   5   6  11   44.57   13.99
   5   6  12   24.56   12.41
   5   6  13    4.28   11.76
   5   6  16    0.82    9.82
   5   7  -8   -7.99   17.22
   5   7  -8   -8.84    8.45
   5   7  -7    0.22   17.79
   5   7  -6   21.22   18.14
   5   7  -6   -1.34    9.34
   5   7  -5   13.33   18.16
   5   7  -5    1.73    9.54
   5   7  -4   12.61   10.02
   5   7  -4   13.85    5.53
   5   7  -3   27.72   16.46
   5   7  -3   14.09    4.86
   5   7  -3   10.74    5.90
   5   7  -3    1.34    9.63
   5   7  -2   11.78    5.10
   5   7  -2   22.24    6.46
   5   7  -2    2.09    9.48
   5   7  -1   11.03    4.84
   5   7  -1   -0.15    8.81
   5   7  -1    5.85    5.91
   5   7   0   23.38    6.13
   5   7   0   24.04    5.49
   5   7   0   12.92    9.20
   5   7   0   21.39    7.10
   5   7   1   83.60   15.10
   5   7   1   91.57   15.66
   5   7   1   67.29   16.27
   5   7   1   88.19   14.82
   5   7   2  182.67   29.50
   5   7   2  189.15   29.66
   5   7   2  139.27   29.98
   5   7   3    1.18    4.13
   5   7   3   17.41    6.13
   5   7   3    7.81    4.86
   5   7   4   50.17   10.44
   5   7   5   27.73    6.33
   5   7   5   15.88    6.92
   5   7   6   31.40    6.93
   5   7   6   30.74    7.31
   5   7   7   -1.71    3.60
   5   7   7    3.07    4.48
   5   7   7   -3.99    5.32
   5   7   7   -7.23    9.63
   5   7   8    5.01    4.36
   5   7   8    7.94    5.57
   5   7   8   13.71   10.24
   5   7   9   16.59    5.10
   5   7   9   22.21    6.18
   5   7  10    2.79    3.90
   5   7  10    2.48   10.43
   5   7  10    5.18    4.92
   5   7  11    0.97   10.92
   5   7  12    1.76   10.86
   5   7  13  -11.73   11.10
   5   7  14   -6.36   10.25
   5   7  15  -12.72    9.97
   5   8  -6   12.19    8.33
   5   8  -5   11.22    8.68
   5   8  -4    6.26    8.94
   5   8  -3   28.68    6.65
   5   8  -3   21.59    5.78
   5   8  -3   13.05    9.49
   5   8  -2   14.57    6.32
   5   8  -2   22.15    5.36
   5   8  -2    2.65    8.98
   5   8  -1    6.39    5.80
   5   8  -1    5.69    4.74
   5   8  -1    0.14    8.43
   5   8   0   46.86    8.78
   5   8   0   26.48   10.34
   5   8   0   36.68    8.06
   5   8   1    6.68    4.66
   5   8   1    6.08    3.96
   5   8   1    7.66    6.04
   5   8   1   -1.92    7.39
   5   8   2   54.37   10.21
   5   8   2   56.01   10.62
   5   8   3   11.51    4.32
   5   8   3   12.44    5.25
   5   8   4    3.05    3.87
   5   8   4    5.80    5.65
   5   8   5   38.34    8.69
   5   8   6    1.47    3.61
   5   8   6    5.60    5.68
   5   8   6   -0.46    4.44
   5   8   7   31.09    6.16
   5   8   7   31.73    6.64
   5   8   7   19.34    7.38
   5   8   8    4.34    5.43
   5   8   8    4.14    4.18
   5   8   8   -2.78    9.50
   5   8   9   36.57    7.75
   5   8   9   33.33    6.96
   5   8   9   15.60   11.03
   5   8  10   -1.50    4.82
   5   8  10   -3.15    3.79
   5   8  10   -4.49    9.73
   5   8  11   14.76   10.27
   5   8  12   -9.67    9.80
   5   8  13    3.09    9.30
   5   9  -3   20.48    8.12
   5   9  -2    4.15    7.79
   5   9  -2   17.65    5.62
   5   9  -2   18.02    4.83
   5   9  -1    0.11    7.25
   5   9  -1    0.58    4.04
   5   9  -1   -0.82    5.19
   5   9   0    8.25    4.54
   5   9   0    7.18    5.50
   5   9   1   21.23    6.19
   5   9   1   33.26    7.31
   5   9   2   24.36    6.51
   5   9   2   33.53    7.43
   5   9   2   26.30    5.94
   5   9   3   41.15    8.58
   5   9   3   44.71    8.25
   5   9   4  163.07   26.69
   5   9   4  158.58   26.21
   5   9   4  145.00   26.33
   5   9   5   44.02    9.43
   5   9   6   23.70    7.19
   5   9   6   24.48    5.89
   5   9   6   35.93    6.51
   5   9   7   20.07    5.62
   5   9   7   26.15    6.52
   5   9   8    2.57    3.91
   5   9   8    2.95    5.17
   5   9   9    7.91    3.74
   5   9   9   -4.15    4.82
   5   9  10   10.65    3.79
   5  10   0    3.24    3.53
   5  10   0   -0.44    4.52
   5  10   1    9.15    3.90
   5  10   1    8.26    4.99
   5  10   2   -0.45    3.71
   5  10   2    4.27    4.73
   5  10   3   -2.20    3.74
   5  10   4   -8.58    4.07
   5  10   4   -2.20    4.90
   5  10   5   11.09    5.33
   5  10   6    7.51    3.66
   5  10   6   -2.94    4.97
   5  10   7    1.39    3.54
   5  10   7    9.16    4.51
   5  10   8    7.22    3.39
   5  10   8   -3.69    4.46
  -6   9   3   13.26   11.78
   6  -9  -2    2.90    3.59
  -6   9   2    4.88   12.00
   6  -9  -1   -2.05    3.70
  -6   9   1  -13.21   12.21
  -6   9   0   19.95   12.71
  -6   9  -1   13.96   12.10
  -6   8   7   12.39   12.34
  -6   8   6   -1.25   12.98
  -6   8   5    9.40   13.51
   6  -8  -5   19.81    5.35
  -6   8   4   -9.27   13.18
   6  -8  -4    3.21    4.20
  -6   8   3    2.00   13.15
   6  -8  -3   -6.88    4.45
   6  -8  -2    3.71    4.26
  -6   8   1   14.44   15.73
   6  -8  -1   12.16    4.82
  -6   8   0   -5.09   15.40
   6  -8   0    0.79    4.61
  -6   8  -1  -14.20   15.43
   6  -8   1   15.09    4.86
  -6   8  -2   -3.16   15.72
   6  -8   2   36.10    7.07
  -6   8  -3   15.36   14.62
   6  -8   3    9.84    4.42
  -6   8  -4   16.77   14.16
   6  -8   4   25.41    5.75
  -6   8  -5   -6.60   12.53
  -6   8  -6  -10.43   10.20
  -6   7   9    6.11   12.60
  -6   7   8   13.08   13.88
  -6   7   7  -21.91   15.37
   6  -7  -7    4.58    3.77
  -6   7   6   21.40   15.30
   6  -7  -6    4.60    4.58
   6  -7  -5    7.35    4.65
  -6   7   5    1.66   15.36
   6  -7  -4   -1.73    4.62
  -6   7   4    3.75   15.77
   6  -7  -3   21.53    5.51
   6  -7  -3    7.94    5.67
  -6   7   3   14.78   15.50
   6  -7  -2   13.44    4.78
   6  -7  -2   -1.44    5.31
  -6   7   2  -10.17   14.58
   6  -7  -1    9.34    4.89
   6  -7   0    4.41    5.12
  -6   7  -1   -6.14   17.31
   6  -7   1    5.23    5.14
   6  -7   2   57.45    9.56
   6  -7   2   42.53    9.67
   6  -7   3    3.87    4.41
  -6   7  -3   -6.70   16.10
   6  -7   4   13.98    4.90
  -6   7  -4    2.31   15.52
   6  -7   5    4.50    4.16
  -6   7  -5  -11.61   14.62
   6  -7   6   -1.85    3.94
  -6   7  -7    1.90   12.11
  -6   7  -8   -0.30   10.80
  -6   6  11  -12.45   12.66
  -6   6  10  -18.95   14.54
   6  -6  -7   -1.60    4.01
   6  -6  -6   12.61    5.34
  -6   6   5  -12.90   24.36
   6  -6  -5  119.65   18.32
  -6   6   4   -2.11   16.79
   6  -6  -4    2.37    4.89
   6  -6  -3   45.05    8.28
   6  -6  -3   33.51    8.13
   6  -6  -2   44.81    7.20
   6  -6  -2   13.68    6.81
  -6   6   2   20.03   16.43
   6  -6  -1   -3.69    5.07
  -6   6   1   17.00   14.92
   6  -6   0   87.36   15.10
   6  -6   0   80.13   14.94
   6  -6   1  131.68   22.67
   6  -6   2  101.44   18.49
   6  -6   2  110.57   18.53
   6  -6   3   48.84    9.21
  -6   6  -3   24.53   18.79
   6  -6   3   44.81    9.34
   6  -6   4   84.12   13.66
  -6   6  -4    0.70   20.58
  -6   6  -5   13.15   16.88
   6  -6   5   38.08    7.67
   6  -6   6   23.10    5.94
   6  -6   7   11.22   14.59
   6  -6   7    3.75    4.07
   6  -6   8   -2.14   14.36
  -6   6  -8  -15.49   13.67
   6  -6   9   -4.44   13.95
  -6   6  -9   18.23   12.31
   6  -6  10  -10.74   12.91
  -6   6 -10    9.38   11.04
   6  -5  -7   -2.22    4.19
   6  -5  -6   -0.77    4.80
   6  -5  -5   -2.64    4.90
   6  -5  -4   17.17    5.71
   6  -5  -3    5.56    4.81
   6  -5  -2   35.15    7.39
   6  -5  -2   32.35    7.59
   6  -5  -1   36.57    7.61
  -6   5   1   15.09   16.29
   6  -5   0    9.68    4.84
   6  -5   1   50.78    9.95
   6  -5   2   18.50    5.68
   6  -5   2   10.38    5.16
   6  -5   3   31.43    7.46
   6  -5   3   34.87    7.35
   6  -5   4   19.31    5.52
  -6   5  -4   23.15   16.45
   6  -5   4   -1.24   15.00
   6  -5   5   14.94    5.00
  -6   5  -5   -4.79   15.27
   6  -5   5    0.33   15.39
   6  -5   6   13.19    4.95
   6  -5   6   -4.76   15.34
   6  -5   7   14.74    5.02
   6  -5   7   12.01    4.57
   6  -5   7    4.86   15.59
   6  -5   8    8.52   15.52
  -6   5  -9  -18.12   13.81
   6  -5   9  -10.02   15.65
  -6   5 -10    1.53   12.64
   6  -5  10    9.50   14.91
   6  -5  11   30.77   14.55
  -6   5 -11   14.82   11.48
   6  -5  12    8.11   12.98
   6  -4 -12    5.38   10.70
   6  -4 -11   -7.15   11.93
   6  -4 -10    7.62   12.69
   6  -4  -9   13.95   13.45
   6  -4  -8   -0.92   13.62
   6  -4  -7   11.99    4.30
   6  -4  -7  -19.94   14.16
   6  -4  -6   -0.76    4.63
   6  -4  -6    4.94    4.31
   6  -4  -6   -2.82   13.67
   6  -4  -5   19.89    5.77
   6  -4  -5    5.82   14.07
   6  -4  -4   96.48   17.03
   6  -4  -3   68.43   12.49
   6  -4  -2   58.85   11.04
   6  -4  -1   43.38    8.70
   6  -4   0   33.86    7.26
   6  -4   1   18.74    5.77
   6  -4   2   22.12   15.49
   6  -4   2   32.99    7.25
   6  -4   3   87.86   14.73
   6  -4   3   41.32   20.52
   6  -4   4   46.05    8.60
   6  -4   4   12.10   16.96
   6  -4   5   22.76   19.16
  -6   4  -5   -6.89   18.01
   6  -4   6   19.16   16.26
   6  -4   6   22.76    5.95
   6  -4   7   11.01   16.06
   6  -4   7   -2.05    4.05
   6  -4   7    8.32    4.51
   6  -4   8    8.18    4.39
   6  -4   8   12.19   16.17
  -6   4  -9  -26.41   14.19
   6  -4   9    2.45   16.42
  -6   4 -10   -7.90   13.00
   6  -4  10    5.16   15.90
  -6   4 -11   -0.16   11.72
   6  -4  11    0.53   15.68
   6  -4  12   -0.96   14.49
   6  -4  13   11.97   11.82
   6  -4  13   -1.96   13.21
   6  -3 -12  -13.93   11.80
  -6   3  12   -5.58   15.71
   6  -3 -11   33.76   13.13
  -6   3  11   -1.83   16.50
   6  -3 -10   -8.43   13.67
  -6   3  10   -4.99   16.55
   6  -3  -9   11.90   14.06
   6  -3  -9   -4.42   16.38
   6  -3  -8   -1.21   14.02
   6  -3  -8   -2.00   16.75
   6  -3  -7   14.40   14.04
   6  -3  -7    8.65   17.14
   6  -3  -6   29.60    6.57
   6  -3  -6   20.03   14.68
   6  -3  -6   27.04    6.24
   6  -3  -6   17.24   17.73
   6  -3  -5   15.68    5.35
   6  -3  -5    7.26   14.11
   6  -3  -5   14.62    5.03
   6  -3  -5   -7.01   17.10
   6  -3  -4   -0.43   16.71
   6  -3  -4    3.69    4.66
   6  -3  -4   11.70   13.46
   6  -3  -3    0.12    4.45
   6  -3  -3   -0.65   13.58
   6  -3  -3    9.74   16.95
   6  -3  -2    4.72   19.49
   6  -3  -2   31.17   17.09
   6  -3  -2   69.68   11.26
   6  -3  -1    5.21    4.41
   6  -3   0   20.28    5.59
   6  -3   1   25.83    6.07
   6  -3   2   10.04   15.14
   6  -3   3  150.12   24.22
   6  -3   3   84.41   28.06
   6  -3   4   13.42    4.85
   6  -3   4    3.99   15.86
   6  -3   5    4.35    4.40
   6  -3   5   -2.68   15.55
   6  -3   6   15.37    4.83
   6  -3   6    5.34    4.20
   6  -3   7   57.26    9.97
   6  -3   7   50.12    9.75
   6  -3   7   27.37   18.31
   6  -3   8    7.21    4.19
   6  -3   8    7.56   16.00
   6  -3   9   18.17   16.72
   6  -3  10   -4.66   16.45
  -6   3 -10   15.30   12.75
   6  -3  11    5.89   16.22
   6  -3  12    7.56   15.90
   6  -3  13    2.66   13.15
  -6   3 -14  -21.44   23.77
   6  -3  14    6.74   12.17
   6  -2 -13   -2.85   10.73
   6  -2 -12   -3.02   12.36
   6  -2 -11   -6.71   13.68
   6  -2 -10    0.52   16.09
   6  -2 -10   -0.74   14.29
   6  -2  -9  -12.60   17.09
   6  -2  -9  -10.29   15.33
   6  -2  -8   19.68   17.51
   6  -2  -8   24.08   15.78
   6  -2  -7    2.20   17.17
   6  -2  -7   24.08   14.90
   6  -2  -6   14.78    5.06
   6  -2  -6   -1.15   16.85
   6  -2  -6   21.80   14.35
   6  -2  -6   13.44    4.54
   6  -2  -5   34.53   18.51
   6  -2  -5   31.01   15.76
   6  -2  -5   41.00    8.96
   6  -2  -5   51.57    8.85
   6  -2  -4   23.68   16.70
   6  -2  -4   -0.84   13.73
   6  -2  -4   29.59    6.33
   6  -2  -4   29.29    6.73
   6  -2  -3    9.92    4.43
   6  -2  -3    8.82    4.74
   6  -2  -3    1.45   16.22
   6  -2  -2   12.22    5.08
   6  -2  -1   25.62    6.36
   6  -2   0    5.95    4.29
   6  -2   1    4.09   14.63
   6  -2   1    7.81    4.37
   6  -2   2  -17.93   15.53
   6  -2   3   21.99   15.68
   6  -2   3   21.59    5.82
   6  -2   4   -0.62   15.17
   6  -2   4    2.54    4.32
   6  -2   5   16.81   15.18
   6  -2   5    7.86    4.43
   6  -2   5    3.18    3.98
   6  -2   6   22.96   16.52
   6  -2   6   36.97    7.26
   6  -2   6   32.53    7.03
   6  -2   7   41.65   17.57
   6  -2   7   49.98    9.16
   6  -2   7   46.61    8.96
   6  -2   8    5.15   16.09
   6  -2   8   20.75    5.11
   6  -2   8   21.31    5.37
   6  -2   9   29.71   17.04
   6  -2  10    6.57   14.70
   6  -2  10   38.51   16.79
   6  -2  13   21.41   14.70
   6  -2  14   15.81   14.58
   6  -2  14   13.46   13.36
  -6   2 -14   -3.23   25.81
   6  -2  15    2.74   12.87
   6  -2  15   -1.87   11.82
  -6   2 -15    0.75   22.20
   6  -1 -13   14.76   11.57
   6  -1 -12    4.79   12.95
   6  -1 -11  -12.52   14.57
   6  -1 -11   -7.62   15.71
   6  -1 -11   12.04   16.13
   6  -1 -10    7.24   15.14
   6  -1 -10    4.40   16.56
   6  -1 -10    4.10   17.08
   6  -1  -9   20.80   15.75
   6  -1  -9   10.84   17.11
   6  -1  -9   -6.71   17.12
   6  -1  -8   -3.67   15.07
   6  -1  -8   18.84   23.53
   6  -1  -8   -8.36   17.22
   6  -1  -8    1.16   17.13
   6  -1  -7   15.85   22.86
   6  -1  -7    2.41   16.43
   6  -1  -7    3.24   17.08
   6  -1  -6    7.55   21.80
   6  -1  -6    1.57   22.16
   6  -1  -5    6.18   16.02
   6  -1  -5   -0.95    4.48
   6  -1  -5    2.30    3.76
   6  -1  -4   34.09   17.02
   6  -1  -4   34.37    7.75
   6  -1  -4   45.30    8.05
   6  -1  -3   53.82   20.28
   6  -1  -3   99.58   16.71
   6  -1  -3   98.16   16.55
   6  -1  -2   21.11   12.67
   6  -1  -2   12.77    4.84
   6  -1  -2   11.20    4.58
   6  -1  -1  111.49   18.29
   6  -1  -1  109.00   18.15
   6  -1   0   28.33   12.13
   6  -1   0   27.00   15.61
   6  -1   0    6.25    4.74
   6  -1   1   21.77   16.00
   6  -1   1   25.77    5.94
   6  -1   1   16.04   15.41
   6  -1   2   13.51   16.48
   6  -1   2   34.66    6.75
   6  -1   2   25.25   16.24
   6  -1   3  113.47   38.01
   6  -1   3  205.02   34.77
   6  -1   3  223.95   34.91
   6  -1   4   48.49   18.46
   6  -1   4   70.65   11.74
   6  -1   4   60.66   11.55
   6  -1   5   34.55    6.67
   6  -1   5   29.77    6.86
   6  -1   5   28.41   15.86
   6  -1   6    1.55    3.63
   6  -1   6   -0.40    4.11
   6  -1   6    3.57   14.80
   6  -1   7    2.71   14.93
   6  -1   7    4.59    3.67
   6  -1   7    0.68    4.08
   6  -1   8   73.69   13.33
   6  -1   8   85.20   13.51
   6  -1   9   11.85   13.72
   6  -1  10    3.92   13.88
   6  -1  12   -2.65   16.03
   6  -1  13   10.09   16.04
   6  -1  14   16.19   14.83
   6  -1  14   10.43   14.20
  -6   1 -14  -10.94   25.64
   6  -1  15   -0.42   13.68
   6  -1  15    6.60   13.08
   6   0 -13  -18.36   11.93
   6   0 -12   -4.56   14.82
   6   0 -12   -3.74   13.10
   6   0 -11   -7.70   15.81
   6   0 -11    7.37   15.92
   6   0 -11   14.26   22.51
   6   0 -10  -18.10   16.40
   6   0 -10   -4.85   17.08
   6   0 -10    0.69   23.61
   6   0  -9    3.17   16.64
   6   0  -9   22.91   17.61
   6   0  -9    5.57   24.41
   6   0  -8    1.64   16.63
   6   0  -8   17.82   17.75
   6   0  -8   59.93   23.99
   6   0  -7   -3.30   16.11
   6   0  -7   18.66   17.05
   6   0  -7   24.90   15.33
   6   0  -6    9.11   15.41
   6   0  -6   -0.23   14.18
   6   0  -6   -3.16   16.44
   6   0  -5   56.48   10.05
   6   0  -5   50.33   16.65
   6   0  -5   33.16   22.67
   6   0  -5   12.26   17.22
   6   0  -5   56.50    9.79
   6   0  -5   30.24   18.43
   6   0  -4   28.11    6.05
   6   0  -4    4.63   16.16
   6   0  -4   32.76    6.44
   6   0  -4    8.25   20.35
   6   0  -4   -4.29   13.83
   6   0  -3   69.32   11.98
   6   0  -3   68.35   12.15
   6   0  -3   50.87   16.87
   6   0  -3   39.38   22.63
   6   0  -2   45.41   10.84
   6   0  -2   49.57   11.11
   6   0  -2   67.35   10.76
   6   0  -1   34.27   15.04
   6   0  -1   12.64    5.27
   6   0  -1   17.06   11.78
   6   0  -1   18.42    5.47
   6   0  -1   19.72    4.94
   6   0   0   25.09   17.49
   6   0   0   64.77   10.69
   6   0   0   15.23   14.83
   6   0   0   55.12   10.88
   6   0   0   70.25   11.19
   6   0   1  106.03   17.61
   6   0   1   86.98   22.50
   6   0   1   88.40   20.48
   6   0   2   46.13    9.45
   6   0   2   84.15   16.97
   6   0   2   91.06   17.45
   6   0   2   47.46    9.79
   6   0   3    0.19   14.57
   6   0   3   10.51   10.47
   6   0   3   -1.00    4.81
   6   0   3    4.47    3.88
   6   0   3   15.36   14.66
   6   0   4   13.57    4.08
   6   0   4    9.57   14.48
   6   0   4    8.50    4.36
   6   0   4    5.32    4.99
   6   0   5  145.06   45.23
   6   0   5  195.62   46.20
   6   0   5  316.76   44.22
   6   0   5  265.29   44.02
   6   0   5  265.48   43.95
   6   0   6   15.66   12.66
   6   0   6   30.55    6.78
   6   0   6   39.07   12.64
   6   0   6   34.24    6.57
   6   0   7   13.05   12.12
   6   0   7    9.15    3.70
   6   0   7    2.46    4.07
   6   0   8   25.97   13.67
   6   0   8   23.90    5.66
   6   0   8   24.78    5.57
   6   0   9    0.90   12.91
   6   0   9   29.95    5.75
   6   0   9   -0.49   14.00
   6   0  10  -16.08   12.97
   6   0  10   -9.13   16.03
   6   0  10   -2.32   14.29
   6   0  11    6.13   16.03
   6   0  11   -9.32   13.03
   6   0  12   36.17   17.12
   6   0  13    1.24   15.30
  -6   0 -14   17.88   24.05
   6   0  14    1.90   14.55
   6   0  14   -6.49   14.83
   6   0  15    4.19   13.68
   6   1 -12   -1.70   12.84
   6   1 -12   32.73   20.53
   6   1 -12  -10.13   14.05
   6   1 -11  -13.68   16.28
   6   1 -11    1.20   14.32
   6   1 -11   -6.69   22.40
   6   1 -11  -14.55   15.21
   6   1 -10   -0.87   17.34
   6   1 -10   29.18   23.34
   6   1 -10   19.04   15.01
   6   1 -10   -0.68   15.88
   6   1  -9   -8.93   17.44
   6   1  -9   10.18   15.94
   6   1  -9  -10.45   15.55
   6   1  -8   19.11   15.99
   6   1  -8   15.47   15.74
   6   1  -7    0.48   15.32
   6   1  -7   -4.68   14.62
   6   1  -6   -3.00   14.62
   6   1  -6  -12.28   21.25
   6   1  -6   11.28   14.32
   6   1  -5   34.42   24.25
   6   1  -5   33.25   18.31
   6   1  -5   73.34   12.89
   6   1  -5   11.20   18.32
   6   1  -5   91.91   13.32
   6   1  -4   33.03    7.14
   6   1  -4    9.66   14.09
   6   1  -4   15.09   19.93
   6   1  -4   51.87    7.72
   6   1  -4  -12.53   14.53
   6   1  -3    5.45   12.82
   6   1  -3   25.55    5.50
   6   1  -3   17.66    5.92
   6   1  -3   18.28    5.00
   6   1  -2  124.51   21.03
   6   1  -2  142.05   21.35
   6   1  -2   65.81   23.70
   6   1  -2   63.60   28.19
   6   1  -2  123.90   21.17
   6   1  -1  317.57   48.79
   6   1  -1  307.11   48.89
   6   1  -1  319.34   49.03
   6   1  -1  130.64   51.92
   6   1  -1  146.13   49.87
   6   1   0   64.78   11.05
   6   1   0   74.22   11.21
   6   1   0   57.05   11.57
   6   1   0   43.21   17.90
   6   1   1   63.50   20.54
   6   1   1   97.77   15.62
   6   1   1   65.60   18.24
   6   1   2   58.63   20.63
   6   1   2   82.18   15.82
   6   1   2   96.40   15.72
   6   1   2   99.46   16.11
   6   1   3   36.72    7.44
   6   1   3   31.62   15.40
   6   1   3   28.53   15.78
   6   1   3   40.92    8.05
   6   1   4  195.07   32.11
   6   1   4  220.46   32.38
   6   1   4  107.22   34.69
   6   1   4  197.21   32.02
   6   1   4  173.85   33.61
   6   1   4  125.07   33.91
   6   1   5  -11.71   14.16
   6   1   5   50.05   11.12
   6   1   5   69.64   10.36
   6   1   5   67.41   10.57
   6   1   5   11.16   15.09
   6   1   6   26.57    7.73
   6   1   6   13.13   12.31
   6   1   6   42.04    6.97
   6   1   6   37.02    7.22
   6   1   6   12.53   13.31
   6   1   7   20.39    5.50
   6   1   7   15.56    4.45
   6   1   7    6.79   11.53
   6   1   7   16.66    4.77
   6   1   8   26.71   16.32
   6   1   8   28.42   18.06
   6   1   8   41.03   15.55
   6   1   8   60.54   10.65
   6   1   8   71.21   11.25
   6   1   9    2.16   13.61
   6   1   9    6.48    4.45
   6   1   9   13.59   15.29
   6   1  10   27.06   16.16
   6   1  10   26.79   15.03
   6   1  10   31.98   13.51
   6   1  11    4.85   12.85
   6   1  11   14.69   15.31
   6   1  12    6.71   13.09
   6   1  12    8.43   15.35
   6   1  13   16.01   13.55
   6   1  13   18.99   15.28
   6   1  14  -11.00   13.01
   6   1  14    1.54   14.18
   6   1  15   12.18   13.16
   6   1  16   11.52   10.73
   6   2 -12   -9.53   11.94
   6   2 -12    2.89   19.39
   6   2 -11   -0.38   16.11
   6   2 -11  -29.26   14.29
   6   2 -11    3.93   21.42
   6   2 -11    9.14   13.43
   6   2 -10   -3.18   17.01
   6   2 -10    2.06   14.68
   6   2 -10   -4.82   14.16
   6   2  -9   -6.60   15.07
   6   2  -9   16.50   14.70
   6   2  -8    0.91   14.89
   6   2  -8   -6.20   14.67
   6   2  -7    5.99   14.22
   6   2  -7  -36.78   22.37
   6   2  -7   11.74   14.04
   6   2  -7   -2.71   10.50
   6   2  -6    0.55   13.89
   6   2  -6  -21.75   21.54
   6   2  -6    1.12   13.78
   6   2  -6    2.42   10.54
   6   2  -5   35.04   24.12
   6   2  -5   14.83   18.28
   6   2  -5    9.34   17.87
   6   2  -5   55.17   16.26
   6   2  -4   -5.06   19.44
   6   2  -4   -7.09   12.82
   6   2  -4   -4.77    4.75
   6   2  -4   -5.73   12.00
   6   2  -4    3.17    5.11
   6   2  -3   91.95   15.05
   6   2  -3    9.27   23.13
   6   2  -3   24.83   18.75
   6   2  -3   57.48   17.32
   6   2  -3  111.32   15.49
   6   2  -3   85.68   15.48
   6   2  -2   26.81    6.56
   6   2  -2   24.59    6.56
   6   2  -2   21.33   18.08
   6   2  -2    5.27   11.94
   6   2  -2   27.74    5.82
   6   2  -2   27.02    9.87
   6   2  -1    5.42    5.08
   6   2  -1    7.03    4.03
   6   2  -1    7.43   17.63
   6   2  -1   -7.86   10.55
   6   2  -1    6.49    8.61
   6   2   0    7.50    4.54
   6   2   0   48.45   16.89
   6   2   0   11.44    4.47
   6   2   0    9.98    5.39
   6   2   0   12.01    4.70
   6   2   0   35.97   10.06
   6   2   1   75.15   11.55
   6   2   1   61.35   11.40
   6   2   2   57.47    9.54
   6   2   2   54.83   10.14
   6   2   2   47.53    9.68
   6   2   2   49.40    9.73
   6   2   2   33.94   15.75
   6   2   3   11.84   10.37
   6   2   3   28.38    6.46
   6   2   3   25.83    5.87
   6   2   3   23.35   10.46
   6   2   4   80.57   19.96
   6   2   4   97.86   17.63
   6   2   4   99.60   17.73
   6   2   4  110.04   17.78
   6   2   4  114.88   18.09
   6   2   5   40.50    8.15
   6   2   5   35.46   12.42
   6   2   5   49.18    9.02
   6   2   6   18.58    5.69
   6   2   6   17.02   14.87
   6   2   6   14.59    4.66
   6   2   6   11.69   10.80
   6   2   6   18.09    5.52
   6   2   7   51.32    8.89
   6   2   7   28.09   13.66
   6   2   7   26.37   16.74
   6   2   7   52.16    9.36
   6   2   7   42.20    9.52
   6   2   8    2.75    4.80
   6   2   8    1.59   13.39
   6   2   8   -0.20   11.40
   6   2   8    8.38   14.68
   6   2   8    3.81    3.63
   6   2   8   -0.20    4.57
   6   2   9   24.41    6.60
   6   2   9    5.67   14.65
   6   2   9   16.20   15.49
   6   2   9   39.35    7.06
   6   2   9    2.99   12.79
   6   2  10   -4.95   14.75
   6   2  11   14.92   15.04
   6   2  12    4.38   15.08
   6   2  12   49.12   14.27
   6   2  13  -13.66   14.28
   6   2  13   -2.46   13.29
   6   2  14    7.84   13.42
   6   2  14    9.93   13.03
   6   2  15   -3.34   11.99
   6   2  15    0.65   12.18
   6   2  16   -5.62   10.53
   6   3 -11   15.37   15.31
   6   3 -11   -5.14   12.58
   6   3 -10   26.61   14.15
   6   3  -9    2.54   22.42
   6   3  -9   14.85   14.12
   6   3  -8   21.55   22.44
   6   3  -8   14.63   14.35
   6   3  -8    2.76   10.73
   6   3  -7    4.99   13.89
   6   3  -7  -14.72   22.36
   6   3  -7   -3.34   10.60
   6   3  -6   31.53   20.87
   6   3  -6   10.79   13.62
   6   3  -6   10.69   10.71
   6   3  -5   28.94    6.46
   6   3  -5    7.02   13.27
   6   3  -5    4.42   20.19
   6   3  -4   46.11    9.30
   6   3  -4   59.20    9.30
   6   3  -4    0.37   14.23
   6   3  -4  -13.20   20.27
   6   3  -3   30.71   26.07
   6   3  -3   61.14   29.64
   6   3  -3  212.62   24.76
   6   3  -3  153.65   24.35
   6   3  -3  113.36   25.40
   6   3  -2   19.86   13.21
   6   3  -2   66.58   19.00
   6   3  -2   58.58   10.04
   6   3  -2   44.88    9.59
   6   3  -2   46.42    9.02
   6   3  -2   48.48   11.94
   6   3  -1   -4.36   19.27
   6   3  -1   -0.91   13.21
   6   3  -1   63.48   10.57
   6   3  -1   60.23   10.81
   6   3  -1   47.64   12.62
   6   3  -1   64.76   10.21
   6   3   0  321.61   53.47
   6   3   0  329.66   53.69
   6   3   0  261.51   54.02
   6   3   0  317.75   53.51
   6   3   0  350.34   53.69
   6   3   1  125.61   32.15
   6   3   1  220.51   31.63
   6   3   1  187.32   31.42
   6   3   2  106.71   19.50
   6   3   2  116.36   19.27
   6   3   3  140.73   23.70
   6   3   3  126.82   24.87
   6   3   3  144.60   23.42
   6   3   3  115.62   25.12
   6   3   4  217.13   34.15
   6   3   4  207.81   34.37
   6   3   4  173.59   35.26
   6   3   4  106.54   35.53
   6   3   4  218.84   34.09
   6   3   5  268.59   40.57
   6   3   5  142.86   41.37
   6   3   5  252.63   40.34
   6   3   5  259.90   40.28
   6   3   5  284.12   40.50
   6   3   6   68.68   17.60
   6   3   6   79.58   16.74
   6   3   6   86.04   14.03
   6   3   6   74.08   13.58
   6   3   6   74.02   14.09
   6   3   7   18.66   13.24
   6   3   7   40.30    7.78
   6   3   7   31.89    7.54
   6   3   7   30.17   15.29
   6   3   7   28.50    6.74
   6   3   7   29.82   12.15
   6   3   8   47.43   25.48
   6   3   8   58.11   23.65
   6   3   8  162.54   21.73
   6   3   8  125.47   21.37
   6   3   9   29.78   17.30
   6   3   9   29.60   15.31
   6   3   9   64.09   10.93
   6   3   9   61.07   11.11
   6   3  10   14.60   12.71
   6   3  10   23.39    5.58
   6   3  10   10.14   14.77
   6   3  11   15.10   13.92
   6   3  11   15.43   14.09
   6   3  12   -3.91   13.32
   6   3  13    4.86   13.14
   6   3  13    2.92   12.89
   6   3  14    1.36   13.06
   6   3  14   20.56   12.99
   6   3  15    9.21   12.27
   6   3  15   -5.69   11.90
   6   3  16   15.55   11.12
   6   3  16    8.57   10.30
   6   4 -11  -24.10   18.40
   6   4 -10   -6.41   19.25
   6   4 -10   -4.55   11.94
   6   4  -9    8.14   21.03
   6   4  -9   13.89   12.91
   6   4  -9   22.27   10.54
   6   4  -8   15.25   12.98
   6   4  -8  -24.16   21.14
   6   4  -8   -0.95   10.41
   6   4  -7   19.57   13.10
   6   4  -7   34.67   21.57
   6   4  -6    3.95   12.73
   6   4  -6   20.74   20.92
   6   4  -5   -5.58   12.21
   6   4  -5   10.71   19.70
   6   4  -4    8.14   18.82
   6   4  -4    8.76    9.74
   6   4  -4   -0.95    5.14
   6   4  -4   11.25   11.39
   6   4  -3   10.73    5.12
   6   4  -3   14.56    4.66
   6   4  -3  -18.90   18.50
   6   4  -3    2.79    9.35
   6   4  -3   13.71    5.63
   6   4  -3  -10.09   10.25
   6   4  -2   -2.34    4.22
   6   4  -2    8.84   17.22
   6   4  -2   -4.28    4.99
   6   4  -2   -0.46    9.08
   6   4  -2    0.29    5.15
   6   4  -1   10.04    4.75
   6   4  -1   12.96   15.98
   6   4  -1    7.07    8.71
   6   4  -1   13.38    5.97
   6   4  -1   15.32    5.82
   6   4   0   23.94    6.48
   6   4   0   37.31    7.92
   6   4   0   27.30    9.71
   6   4   0   32.42    7.57
   6   4   1   62.58   11.67
   6   4   1   55.66   10.96
   6   4   1   78.52   12.30
   6   4   1   44.36   12.78
   6   4   2    5.18    6.54
   6   4   2   11.39    7.75
   6   4   2   13.13    4.70
   6   4   3   15.68    6.00
   6   4   3   23.87    7.25
   6   4   4    6.97    9.19
   6   4   4    4.89    5.26
   6   4   5   16.61    4.57
   6   4   5    9.83   11.29
   6   4   5   10.78    9.83
   6   4   5    9.23    6.15
   6   4   5    5.59    5.76
   6   4   6    5.77    4.19
   6   4   6   17.52   11.51
   6   4   6    9.87   10.14
   6   4   6    1.51    5.77
   6   4   6    2.37    5.39
   6   4   7   -3.22    4.13
   6   4   7   -7.18   11.83
   6   4   7   -3.56   10.69
   6   4   7    0.46    5.08
   6   4   7   -1.94    5.29
   6   4   8    0.68    3.94
   6   4   8   -3.47   11.05
   6   4   8    5.50   12.31
   6   4   8    0.82    5.13
   6   4   8    3.24    4.61
   6   4   9    2.25   13.05
   6   4   9   -6.19    4.41
   6   4   9   -0.41   11.39
   6   4   9    5.71    4.91
   6   4  10    6.08   13.58
   6   4  10   24.81   12.34
   6   4  11   -4.31   13.64
   6   4  11    6.70   12.29
   6   4  12   26.16   13.49
   6   4  14    5.09   12.02
   6   4  15   -0.19   10.54
   6   4  15    4.51   11.73
   6   4  16    6.40    9.58
   6   4  16    6.72   10.56
   6   5 -10   21.97   17.44
   6   5  -9    0.50   19.12
   6   5  -9   21.57    9.66
   6   5  -8   20.33   20.30
   6   5  -8   -0.17    9.71
   6   5  -7   19.52   10.43
   6   5  -7   -5.25   20.54
   6   5  -6   -4.13   20.03
   6   5  -5   19.23   10.51
   6   5  -5  -16.69   19.38
   6   5  -4   12.51    9.85
   6   5  -4    3.49   18.52
   6   5  -4    0.10    4.17
   6   5  -4    0.56    5.33
   6   5  -3   36.35   21.82
   6   5  -3   82.75   15.97
   6   5  -3   71.78   13.46
   6   5  -3   82.26   14.01
   6   5  -2    2.63    6.30
   6   5  -2   16.78    5.38
   6   5  -2    0.21   17.20
   6   5  -1  210.82   35.12
   6   5  -1  221.36   35.25
   6   5  -1  197.77   35.43
   6   5  -1  191.97   36.00
   6   5   0   71.66   12.75
   6   5   0   63.18   13.02
   6   5   0   57.39   13.15
   6   5   1  124.49   19.65
   6   5   1   89.61   19.84
   6   5   1   84.03   19.94
   6   5   2   56.87   10.88
   6   5   2   81.35   12.39
   6   5   2   46.81   11.12
   6   5   3  136.33   22.67
   6   5   3  149.15   22.84
   6   5   3  108.26   22.92
   6   5   4   21.47    6.87
   6   5   5  275.28   44.75
   6   5   5  199.90   45.22
   6   5   5  311.67   44.59
   6   5   5  248.92   44.45
   6   5   6   99.67   18.90
   6   5   6  104.74   20.73
   6   5   6  112.30   18.68
   6   5   6  107.51   18.49
   6   5   7  143.69   22.09
   6   5   7  157.59   25.26
   6   5   7  162.37   24.30
   6   5   7  118.82   22.21
   6   5   7   99.39   22.37
   6   5   8   89.55   14.98
   6   5   8   85.73   14.45
   6   5   8   36.61   18.50
   6   5   8   73.69   17.51
   6   5   9   55.93   16.32
   6   5   9   55.78   11.51
   6   5   9   66.48   10.96
   6   5   9   35.20   15.12
   6   5  10   -3.19   13.15
   6   5  10   -2.75   11.56
   6   5  10   12.92    5.26
   6   5  11   16.70   13.54
   6   5  11   34.32   12.95
   6   5  12   -7.37   12.07
   6   5  13   -7.70   12.00
   6   5  14   -2.94   11.04
   6   5  16   -0.96    9.63
   6   6  -8  -17.17   17.96
   6   6  -8   -1.18    8.70
   6   6  -7  -12.30   18.99
   6   6  -6   13.56    9.91
   6   6  -6   19.90   18.96
   6   6  -5    6.31    9.77
   6   6  -5   -0.96   18.51
   6   6  -4    5.40   10.37
   6   6  -4   28.20    6.39
   6   6  -4   -6.66   18.07
   6   6  -3   17.40    6.41
   6   6  -3    7.10   10.06
   6   6  -3   24.44    5.66
   6   6  -3   21.92   17.06
   6   6  -2   37.90   12.43
   6   6  -2   47.34    9.48
   6   6  -2   55.45   10.20
   6   6  -1    0.15    8.89
   6   6  -1    7.08    4.73
   6   6  -1    6.44    6.16
   6   6   0   -4.08    8.28
   6   6   0   -2.94    4.68
   6   6   0    9.67    5.68
   6   6   1    9.29    8.01
   6   6   1   13.54    5.11
   6   6   1    9.81    6.34
   6   6   2   13.25    7.40
   6   6   2    7.62    4.94
   6   6   3   32.85    6.81
   6   6   3    2.91    5.33
   6   6   4  182.51   31.19
   6   6   5  102.74   17.09
   6   6   5   88.83   16.46
   6   6   6    2.30    9.65
   6   6   6   -0.23    4.49
   6   6   6    7.68    5.83
   6   6   7   -1.68    9.98
   6   6   7    8.87    4.60
   6   6   7    3.48    5.73
   6   6   8   30.27   11.97
   6   6   8   32.58    7.07
   6   6   8   33.53    7.95
   6   6   9   14.43   10.91
   6   6   9   -5.31    4.25
   6   6   9    6.98    5.40
   6   6  10   -3.40   11.03
   6   6  10    6.94    3.97
   6   6  10   -2.13    5.01
   6   6  11   15.28   11.91
   6   6  12   33.80   12.98
   6   6  13   -7.74   11.34
   6   6  14   10.32   10.65
   6   6  15   28.77   11.00
   6   7  -7    1.30    7.85
   6   7  -6  -14.53    8.78
   6   7  -5   11.42    9.04
   6   7  -4   18.13    9.57
   6   7  -3   -5.63    5.13
   6   7  -3    1.47    4.08
   6   7  -3   -4.53    8.93
   6   7  -2   -4.00    5.45
   6   7  -2    0.98    4.39
   6   7  -2   -1.52    8.98
   6   7  -1   38.54   13.83
   6   7  -1   72.14   12.47
   6   7  -1   66.72   11.76
   6   7   0   -0.51    5.93
   6   7   0    6.08    4.83
   6   7   0   -6.12    8.33
   6   7   1   36.79    8.19
   6   7   1   23.40    9.38
   6   7   1   30.89    7.10
   6   7   2   57.12   10.88
   6   7   3    7.64    5.12
   6   7   4  103.03   18.47
   6   7   5    2.34    5.61
   6   7   6    9.56    4.66
   6   7   6   -2.15    6.00
   6   7   7   69.32   11.54
   6   7   7   52.18   11.99
   6   7   8    0.62    5.56
   6   7   8   -2.38    4.27
   6   7   8   -7.90   10.16
   6   7   9    1.73    5.57
   6   7   9   10.85   10.22
   6   7   9   14.53    4.51
   6   7  10   -5.13    4.93
   6   7  10   -2.17    3.77
   6   7  10   -3.06   10.41
   6   7  11   24.92   11.30
   6   7  12   -2.81   10.28
   6   7  13    3.83   10.04
   6   7  14   -1.66    9.19
   6   8  -5    3.94    7.35
   6   8  -4    2.48    7.76
   6   8  -3   -0.64    8.05
   6   8  -2   13.43    4.86
   6   8  -2   30.09    5.83
   6   8  -1   12.70    4.76
   6   8  -1    8.44    8.02
   6   8  -1   12.34    5.84
   6   8   0   16.77    5.16
   6   8   0   23.16    6.27
   6   8   1    3.08    5.78
   6   8   1    9.76    4.73
   6   8   2   10.76    6.25
   6   8   2   13.00    5.04
   6   8   3    0.24    4.57
   6   8   4   43.13    9.65
   6   8   5    1.96    5.86
   6   8   6    3.50    5.87
   6   8   6   10.22    4.63
   6   8   7    4.60    5.58
   6   8   7    5.82    4.36
   6   8   8   37.17    8.01
   6   8   8   31.78    7.10
   6   8   9   13.16    5.13
   6   8   9    0.65    4.06
   6   8  10   21.92    6.49
   6   8  10   29.05    5.78
   6   8  11   17.51    9.57
   6   8  12    7.59    8.86
   6   9  -1   -0.32    3.67
   6   9  -1   -4.14    4.60
   6   9   0   14.63    4.92
   6   9   0   19.49    5.88
   6   9   1   11.43    4.49
   6   9   1   12.45    5.54
   6   9   2    1.51    3.97
   6   9   2    6.56    5.29
   6   9   3    9.84    4.45
   6   9   4    3.29    4.08
   6   9   4    5.52    5.32
   6   9   5   10.64    5.83
   6   9   6   12.91    4.56
   6   9   6   15.86    5.87
   6   9   7   -0.37    3.84
   6   9   7    1.32    5.05
   6   9   8   -2.47    3.62
   6   9   8    1.34    4.73
   6   9   9   -1.21    3.40
   6   9   9   -3.00    4.43
   6  10   3    4.90    3.31
   6  10   3    5.13    4.40
   6  10   4    6.69    3.50
   6  10   5    8.55    4.69
   6  10   6    2.00    3.15
   6  10   6   -6.00    4.41
  -7   8   3    0.26   12.21
  -7   8   2    9.53   12.63
   7  -8  -2   -0.39    3.89
  -7   8   1   19.84   12.50
   7  -8  -1    7.66    4.34
  -7   8   0   19.12   13.05
  -7   8  -1    9.14   12.51
   7  -8   1    0.57    3.85
   7  -8   2    6.25    3.32
  -7   8  -2   -3.44   12.08
   7  -8   2    0.37    3.89
   7  -7  -5   -0.16    3.77
   7  -7  -5    4.59    4.12
   7  -7  -4    7.44    4.61
   7  -7  -3   46.22    9.17
   7  -7  -2   -0.73    4.64
   7  -7  -1    4.25    4.65
   7  -7   0    6.31    4.65
  -7   7  -1    5.41   14.82
  -7   7  -2  -12.91   14.60
   7  -7   2    2.13    4.39
  -7   7  -3  -24.35   14.42
   7  -7   3   -0.90    4.40
   7  -7   4    4.14    4.22
   7  -7   4   -2.34    3.78
   7  -7   5    2.48    3.72
   7  -7   5   -2.74    3.45
  -7   7  -6   -0.44   10.66
  -7   6   8   -4.13   13.41
  -7   6   7    0.81   14.06
  -7   6   6   -8.27   14.82
   7  -6  -6    5.59    3.82
  -7   6   5   -5.79   14.77
   7  -6  -5    0.72    4.77
   7  -6  -5   11.04    4.31
   7  -6  -4   14.61    5.42
  -7   6   4  -16.26   14.71
   7  -6  -3   18.97    6.06
   7  -6  -2    2.29    4.88
   7  -6  -1   -2.19    4.98
   7  -6   0   11.36    5.45
   7  -6   2   -0.93    4.70
  -7   6  -3    2.24   15.13
   7  -6   3    9.86    4.94
  -7   6  -4  -17.51   14.41
   7  -6   4    6.35    4.70
   7  -6   5    4.32    4.50
   7  -6   5   22.76    5.15
   7  -6   6   -1.18    3.65
   7  -6   6    2.06    4.05
  -7   6  -8    5.98   11.40
   7  -5  -6    4.93    4.11
   7  -5  -6    0.34    4.64
   7  -5  -5   18.91    5.50
   7  -5  -5    7.57    4.96
   7  -5  -4    5.50    5.19
   7  -5  -4    3.80    4.50
  -7   5   3   34.91   15.32
   7  -5  -3   10.36    5.59
   7  -5  -2   39.18    8.52
   7  -5  -1   18.59    6.19
   7  -5   0    7.94    5.25
   7  -5   3   32.42    7.55
  -7   5  -4   16.79   15.01
   7  -5   4   -4.72    4.93
   7  -5   5    4.92    4.33
   7  -5   5    5.54    4.86
   7  -5   6   -4.90   14.40
   7  -5   6    7.58    4.33
   7  -5   6    8.84    4.82
   7  -5   7   -0.77   14.52
   7  -5   7    1.69    4.12
   7  -5   8    2.09   14.26
   7  -5   9    5.53   13.75
  -7   5  -9  -16.81   11.87
   7  -5  10   -7.44   11.09
   7  -5  10   -3.37   12.99
  -7   5 -10   15.10   10.33
   7  -5  11   15.68   10.58
   7  -4  -6    4.14    4.55
   7  -4  -6    3.10    4.20
   7  -4  -5    2.58    4.48
   7  -4  -5    8.05    4.98
   7  -4  -4   -1.86    4.53
   7  -4  -4   -0.99    5.10
   7  -4  -3    0.45    4.64
   7  -4  -3   -1.02    5.34
   7  -4  -2    4.30    5.16
   7  -4  -1    8.18    5.41
   7  -4   0   15.17    5.57
   7  -4   1   10.50    5.36
   7  -4   3   -2.49    4.91
   7  -4   3    4.19   14.61
   7  -4   4    0.70    5.04
   7  -4   4   -7.88   14.73
   7  -4   5   24.92    5.92
   7  -4   5   21.83    6.34
   7  -4   6    5.78    4.55
   7  -4   6    1.58   15.62
   7  -4   6   15.47    5.03
   7  -4   7    7.23    4.43
   7  -4   7   -2.50    3.89
   7  -4   7    0.18   15.70
   7  -4   8   44.48    8.24
   7  -4   8    8.32   17.15
   7  -4   9   18.06   15.30
  -7   4  -9  -14.74   12.50
   7  -4  10   -3.07   12.62
   7  -4  10    9.11   14.76
   7  -4  11  -12.88   11.98
   7  -4  11   16.51   14.09
   7  -4  12    1.70   11.08
   7  -4  12    4.57   12.91
   7  -3 -11    4.49   10.61
   7  -3 -10    5.99   11.77
   7  -3  -9   24.81   13.43
   7  -3  -8   27.17   14.42
   7  -3  -7  -18.25   14.31
   7  -3  -6    5.08    4.17
   7  -3  -6  -17.11   13.88
   7  -3  -5    5.80   14.41
   7  -3  -5   11.06    5.45
   7  -3  -5   17.70    5.04
   7  -3  -5    1.26   17.74
   7  -3  -4   -2.72    4.94
   7  -3  -4   12.49   14.18
   7  -3  -4    5.39    4.50
   7  -3  -3   10.15    5.27
   7  -3  -3   21.87    5.88
   7  -3  -2   18.06    5.58
   7  -3  -2   17.62    6.03
   7  -3  -1   26.95    6.23
   7  -3  -1   19.00    6.58
   7  -3   0   80.91   14.69
   7  -3   1   32.22    7.63
   7  -3   2   37.47   16.98
   7  -3   3   23.96    5.89
   7  -3   3   19.17    6.34
   7  -3   3   10.62   16.01
   7  -3   4   18.72    5.55
   7  -3   4   21.70    6.11
   7  -3   4   15.76   16.26
   7  -3   5   24.07    5.91
   7  -3   5   23.43    6.37
   7  -3   5   23.94   16.89
   7  -3   6    6.73    4.24
   7  -3   6    8.72   16.22
   7  -3   6   -1.64    4.58
   7  -3   7   14.48    4.97
   7  -3   7   18.93    5.30
   7  -3   7    4.35   16.50
   7  -3   8   12.92    4.68
   7  -3   8    2.48   16.39
   7  -3   9    0.38   16.24
   7  -3   9  -10.38   13.25
   7  -3  10  -11.70   16.04
   7  -3  10   -7.35   13.36
   7  -3  11   -9.12   15.26
   7  -3  11   -4.43   12.99
   7  -3  12   -1.09   14.25
   7  -3  12  -12.11   12.43
   7  -3  13   12.24   12.85
   7  -3  13   -7.84   11.35
   7  -2 -11   11.25   11.19
   7  -2 -10    3.92   12.28
   7  -2 -10    9.44   15.20
   7  -2  -9  -18.80   13.41
   7  -2  -9    2.54   16.51
   7  -2  -8   -7.60   13.76
   7  -2  -8   -0.88   17.25
   7  -2  -7   -0.72   13.45
   7  -2  -7   11.58   17.48
   7  -2  -6    3.53    3.99
   7  -2  -6    0.96   13.72
   7  -2  -6   -1.73   17.51
   7  -2  -5   -5.98    4.39
   7  -2  -5   -3.33    4.75
   7  -2  -5   -5.51   17.73
   7  -2  -4   38.79    7.80
   7  -2  -4   39.81    8.16
   7  -2  -3   26.70    6.25
   7  -2  -3   25.27    6.76
   7  -2  -3   11.26   18.24
   7  -2  -2    9.89    4.42
   7  -2  -2   -5.45    5.07
   7  -2  -1   -2.98    4.47
   7  -2  -1    4.39    4.89
   7  -2   0    5.13    4.87
   7  -2   0    5.52   17.03
   7  -2   1   30.33    7.23
   7  -2   2   -5.72   16.07
   7  -2   2   -1.10    4.42
   7  -2   3   -4.75   16.36
   7  -2   3    0.30    4.18
   7  -2   3   -0.26    4.62
   7  -2   4   30.49    6.41
   7  -2   4   23.65    5.93
   7  -2   4    4.96   11.33
   7  -2   4    1.58   16.35
   7  -2   5   28.34    6.55
   7  -2   5   25.41    6.26
   7  -2   5   20.11   16.86
   7  -2   6   24.99    5.67
   7  -2   6    4.64   12.42
   7  -2   6   16.21    5.24
   7  -2   6   14.17   16.52
   7  -2   7   59.92    9.48
   7  -2   7   47.66    9.19
   7  -2   7    1.37   14.98
   7  -2   7   18.74   18.29
   7  -2   8  -11.47   17.12
   7  -2   8   -0.32   13.86
   7  -2   8   33.16    6.39
   7  -2   8   26.80    6.02
   7  -2   9    6.44   13.47
   7  -2   9   16.58   16.59
   7  -2  10   19.33   14.19
   7  -2  10    8.08   16.54
   7  -2  11   -5.97   13.86
   7  -2  11    9.62   15.85
   7  -2  12    2.03   13.34
   7  -2  13    8.46   12.74
  -7   2 -14   12.43   21.49
   7  -1 -12    5.02    9.67
   7  -1 -11    4.35   11.49
   7  -1 -10   -6.88   12.61
   7  -1 -10   -9.37   15.77
   7  -1  -9    1.25   16.59
   7  -1  -8  -20.26   17.74
   7  -1  -7   -0.47   17.52
   7  -1  -6    5.54    3.84
   7  -1  -6   -6.74   17.65
   7  -1  -5   -4.17   13.93
   7  -1  -5    8.65    4.45
   7  -1  -5   13.79    4.82
   7  -1  -4  -11.22   13.75
   7  -1  -4   -1.54    4.30
   7  -1  -4    5.92   17.31
   7  -1  -4    1.24    4.84
   7  -1  -3   13.99    4.75
   7  -1  -3   18.47   13.58
   7  -1  -3    5.66    5.01
   7  -1  -2   13.54    5.05
   7  -1  -2   13.53   13.32
   7  -1  -2   15.72    5.50
   7  -1  -1   11.31    4.86
   7  -1  -1   17.82    5.37
   7  -1  -1    3.44   12.97
   7  -1   0    3.67   16.48
   7  -1   0   13.48    5.20
   7  -1   1   47.83   17.14
   7  -1   1   21.96    6.53
   7  -1   2   61.37   21.80
   7  -1   2   54.45   21.36
   7  -1   2   88.70   14.77
   7  -1   3    2.38   16.30
   7  -1   3   -3.49    4.17
   7  -1   4   11.19   15.99
   7  -1   4    5.04    4.25
   7  -1   4    3.32   10.41
   7  -1   4    4.58    4.76
   7  -1   5   12.73   16.04
   7  -1   5    6.96    4.23
   7  -1   5   -1.12   11.33
   7  -1   5    0.95    4.48
   7  -1   6    3.13   16.14
   7  -1   6   -5.30    4.17
   7  -1   6   -7.82   11.95
   7  -1   6    0.70    4.39
   7  -1   7    1.70   16.07
   7  -1   7   14.29    4.27
   7  -1   7   -3.29   12.62
   7  -1   7    4.45    4.51
   7  -1   8   12.73   16.29
   7  -1   8    3.90    3.87
   7  -1   8   -1.95    4.29
   7  -1   8   11.44   13.19
   7  -1   9    1.69    3.91
   7  -1   9    6.15   13.32
   7  -1  10   -1.78   13.95
   7  -1  11   18.73   14.43
   7  -1  12   -6.46   14.17
   7  -1  13   15.36   14.62
   7  -1  13   -9.70   13.47
  -7   1 -14    5.32   21.78
   7  -1  14   -7.08   13.34
   7   0 -11    4.30   14.28
   7   0 -10   -0.25   15.89
   7   0 -10    5.20   12.91
   7   0  -9    2.00   16.78
   7   0  -9   -3.08   13.97
   7   0  -8    6.89   17.50
   7   0  -8    4.16   14.21
   7   0  -7   -1.57   17.54
   7   0  -7    0.98   14.37
   7   0  -6    1.10   17.44
   7   0  -6   -2.66   14.01
   7   0  -5   32.99    6.62
   7   0  -5   14.73   14.35
   7   0  -5    9.10   18.05
   7   0  -4    0.48    4.75
   7   0  -4   -3.88   12.71
   7   0  -4   -2.80    4.18
   7   0  -3  158.60   25.28
   7   0  -3  161.20   25.45
   7   0  -2    1.52    4.34
   7   0  -2   11.74    4.93
   7   0  -1   10.67    4.48
   7   0  -1   17.80   16.14
   7   0  -1    4.29   11.88
   7   0  -1    4.63    4.76
   7   0   0    9.93    4.49
   7   0   0   -2.69   16.00
   7   0   0    4.21    4.80
   7   0   0   13.87   11.97
   7   0   1   24.26    6.04
   7   0   1    8.77   15.90
   7   0   2    6.24   15.65
   7   0   2   -0.80    5.24
   7   0   2    0.94    4.39
   7   0   2    2.02    3.96
   7   0   3   52.60    9.89
   7   0   3   20.11   17.99
   7   0   3   34.98   18.29
   7   0   3   61.16   10.61
   7   0   4    9.05    4.86
   7   0   4   -0.69   15.65
   7   0   4   13.40    4.38
   7   0   4    1.64   10.72
   7   0   5    9.80    4.65
   7   0   5  -10.72   11.71
   7   0   5    1.24   15.72
   7   0   5    9.25    4.26
   7   0   6   47.63   21.50
   7   0   6  110.44   18.21
   7   0   6  113.82   18.39
   7   0   6   86.13   23.79
   7   0   7   19.45    4.92
   7   0   7    4.29    4.31
   7   0   8   -1.62    4.27
   7   0   8   -7.22   13.45
   7   0   8   -2.21    3.82
   7   0   9   19.78   14.36
   7   0  10   -5.59   14.21
   7   0  11   34.15   16.71
   7   0  11   19.33   15.38
   7   0  12   20.43   15.63
   7   0  12    8.79   14.89
   7   0  13  -10.54   14.94
   7   0  13  -13.70   14.44
   7   0  14    7.22   13.77
   7   0  15   10.89   12.29
   7   1 -11    1.61   11.26
   7   1 -11    8.52   14.13
   7   1 -10   15.58   12.71
   7   1 -10    1.90   15.80
   7   1  -9   -7.32   13.63
   7   1  -9    5.16   16.39
   7   1  -8   -7.61   14.06
   7   1  -8  -10.60   17.31
   7   1  -7   -3.11   14.20
   7   1  -7  -14.93   23.11
   7   1  -7   -5.69   17.59
   7   1  -6  -13.16   14.24
   7   1  -6  -12.31   22.71
   7   1  -6    3.79   17.45
   7   1  -5    2.80   21.56
   7   1  -5   16.27   13.55
   7   1  -4    4.27    5.32
   7   1  -4   14.48   12.91
   7   1  -4   14.13   20.80
   7   1  -4   11.62    4.35
   7   1  -3   70.17   22.11
   7   1  -3  112.30   19.08
   7   1  -3  115.36   18.77
   7   1  -3   64.71   27.50
   7   1  -2   -1.75    4.95
   7   1  -2    1.80    4.14
   7   1  -2    4.01    4.69
   7   1  -2   10.57   16.11
   7   1  -2    4.19   11.61
   7   1  -1   17.81    5.61
   7   1  -1    9.72    4.82
   7   1  -1    7.49    5.06
   7   1  -1   19.34   15.76
   7   1  -1   27.93   11.47
   7   1   0   26.47    7.01
   7   1   0   31.29    6.27
   7   1   0   26.68    6.73
   7   1   0   20.05   15.85
   7   1   0   14.04   12.05
   7   1   1   40.93   15.36
   7   1   1   11.94    5.22
   7   1   2   -8.76   14.80
   7   1   2    5.73    4.56
   7   1   2    6.63    5.30
   7   1   2    1.09    3.93
   7   1   3   91.52   15.78
   7   1   3   95.81   16.21
   7   1   3   50.01   21.10
   7   1   4    4.16    5.50
   7   1   4    4.72    4.48
   7   1   4    9.72   14.28
   7   1   4    7.20    4.19
   7   1   4   22.15   15.52
   7   1   5   72.74   13.56
   7   1   5   80.11   13.80
   7   1   5   79.99   14.10
   7   1   6   14.22   12.74
   7   1   6    2.68    3.91
   7   1   6    0.91    4.33
   7   1   6    4.19    5.16
   7   1   7   62.59   10.88
   7   1   7   61.14   10.69
   7   1   7   55.18   11.30
   7   1   8    4.93   12.74
   7   1   8    7.85   13.83
   7   1   8   22.30    5.45
   7   1   8   27.15    6.28
   7   1   9    5.81    4.79
   7   1   9   -0.56   15.75
   7   1   9   -4.01   13.96
   7   1   9    5.39   12.51
   7   1   9    4.11    3.67
   7   1  10    5.17   15.64
   7   1  10   10.49   14.32
   7   1  11   17.57   15.45
   7   1  11   -2.84   14.95
   7   1  12   12.98   15.32
   7   1  13   15.93   14.75
   7   1  14    6.97   13.34
   7   1  15    2.49   12.03
   7   2 -11    3.59   10.40
   7   2 -10    0.37   11.78
   7   2 -10    0.61   14.86
   7   2  -9  -26.29   21.46
   7   2  -9    8.55   12.93
   7   2  -9   12.01   16.12
   7   2  -8   30.10   22.19
   7   2  -8    5.49   13.59
   7   2  -8   13.32   17.26
   7   2  -7   21.79   22.42
   7   2  -7   18.76   13.90
   7   2  -7    2.67   17.60
   7   2  -6   43.74   22.35
   7   2  -6   28.01   14.66
   7   2  -5   14.20   21.56
   7   2  -5    1.92   13.01
   7   2  -4   47.24    9.48
   7   2  -4   62.73   10.13
   7   2  -4    1.43   22.14
   7   2  -4    5.19   14.68
   7   2  -3   71.81   13.40
   7   2  -3   10.68   23.48
   7   2  -3   10.75   16.99
   7   2  -3   95.83   13.56
   7   2  -2   56.06   10.25
   7   2  -2   60.00   10.44
   7   2  -2   53.24    9.62
   7   2  -2   26.03   21.01
   7   2  -1   42.64    8.69
   7   2  -1   30.17    8.77
   7   2  -1   47.97    7.94
   7   2   0   10.14   15.43
   7   2   0   20.54    6.68
   7   2   0   26.48    5.74
   7   2   0   24.89    6.68
   7   2   0    0.29   11.03
   7   2   1    7.75   14.51
   7   2   3   96.04   17.24
   7   2   3  103.94   17.58
   7   2   4    9.21    5.89
   7   2   4    7.02    9.63
   7   2   4    9.67    4.40
   7   2   5   26.89    7.07
   7   2   5   33.55    7.43
   7   2   5   13.75   11.62
   7   2   5   29.86    6.31
   7   2   6   36.82    8.64
   7   2   6   38.66    7.69
   7   2   6   43.71    8.29
   7   2   6   13.20   12.89
   7   2   7   83.84   13.81
   7   2   7   75.37   13.36
   7   2   7   48.75   17.37
   7   2   7   75.84   13.92
   7   2   7   58.66   20.20
   7   2   8   69.05   13.50
   7   2   8   56.56   20.24
   7   2   8   85.34   13.45
   7   2   8   45.42   17.36
   7   2   9   36.39    8.22
   7   2   9    5.88   16.54
   7   2   9   49.28    8.58
   7   2   9   15.92   13.94
   7   2  10   14.63   17.59
   7   2  10   63.13   10.47
   7   2  10   27.63   15.63
   7   2  11    8.22   15.21
   7   2  12   19.93   14.77
   7   2  13   30.96   13.09
   7   2  13    5.30   14.12
   7   2  13   -3.08   12.42
   7   2  14    7.97   13.07
   7   3 -10   10.94   14.13
   7   3 -10  -16.11   18.51
   7   3 -10   16.21   10.73
   7   3  -9   19.55   15.44
   7   3  -9   17.61   11.96
   7   3  -9  -18.39   20.25
   7   3  -8   -3.53   21.04
   7   3  -8  -12.12   12.66
   7   3  -7   13.90   21.57
   7   3  -7    8.17   12.77
   7   3  -6   -4.46   21.37
   7   3  -6   -1.60   12.78
   7   3  -5  -20.14   20.69
   7   3  -5   -8.55   12.64
   7   3  -4    1.07    5.10
   7   3  -4    7.54    5.05
   7   3  -4   14.21   11.93
   7   3  -4    4.98   19.78
   7   3  -3   11.09    6.84
   7   3  -3   14.98   19.74
   7   3  -3    1.01   11.91
   7   3  -3   47.49    7.43
   7   3  -2   -3.95    5.49
   7   3  -2    5.47   10.13
   7   3  -2    8.34   18.59
   7   3  -2   -0.14    6.20
   7   3  -1    3.69    5.59
   7   3  -1    0.43   17.73
   7   3  -1   -3.14    9.24
   7   3  -1   -6.66    6.03
   7   3   0   78.96   16.26
   7   3   0  101.98   16.38
   7   3   1   31.00    7.41
   7   3   1   24.85    7.42
   7   3   2   22.32   15.22
   7   3   2   35.31    8.03
   7   3   3   45.24    9.30
   7   3   3   34.04    9.32
   7   3   3   46.63    8.46
   7   3   4  161.82   24.46
   7   3   4  164.47   24.90
   7   3   5    3.21   10.54
   7   3   5    6.22    5.36
   7   3   5    5.01   10.75
   7   3   5   -1.02    5.53
   7   3   6   20.33   12.27
   7   3   6   48.16    8.37
   7   3   6   34.90    8.31
   7   3   6    8.61   12.95
   7   3   7   58.93    9.00
   7   3   7  -13.26   13.51
   7   3   7   41.25    8.63
   7   3   7   10.82   12.97
   7   3   8   72.07   11.92
   7   3   8   29.79   15.68
   7   3   8   59.95   11.39
   7   3   8   34.73   15.40
   7   3   9    7.49   12.11
   7   3   9    2.37    5.08
   7   3   9   -0.94    4.98
   7   3   9   -4.59   12.76
   7   3  10    8.47   12.26
   7   3  10    2.42    4.35
   7   3  10   -1.81   14.66
   7   3  10   21.81   13.08
   7   3  11   -2.35   13.82
   7   3  11   -1.37   13.03
   7   3  11    1.87   12.78
   7   3  12    1.58   12.56
   7   3  12    4.19   12.56
   7   3  13   -3.43   12.18
   7   3  15  -12.01   10.92
   7   4  -9   -5.62   18.11
   7   4  -9   -2.80   14.12
   7   4  -8   14.31   10.50
   7   4  -8  -16.82   19.96
   7   4  -7   24.83   20.36
   7   4  -7   24.47   11.77
   7   4  -6   -4.66   20.00
   7   4  -6   -1.48   10.95
   7   4  -5   13.27   12.73
   7   4  -5   35.10   21.27
   7   4  -4    3.23    5.21
   7   4  -4   24.93   10.35
   7   4  -3   14.09   18.74
   7   4  -3    9.04    5.84
   7   4  -3   13.36    6.32
   7   4  -2   11.30   17.96
   7   4  -2   24.98    6.69
   7   4  -2   19.38   10.18
   7   4  -2   21.05    6.99
   7   4  -1   30.10    7.47
   7   4  -1   17.65   10.40
   7   4  -1   27.52    7.58
   7   4   0   39.26    8.65
   7   4   0   53.61    9.75
   7   4   0   36.86    9.22
   7   4   1   11.06    5.18
   7   4   1   20.54    6.66
   7   4   1   10.14    6.07
   7   4   2   37.09    7.87
   7   4   2   38.35    9.60
   7   4   3   23.59    6.50
   7   4   3   36.81    8.59
   7   4   3   25.21    7.25
   7   4   4   28.43    7.72
   7   4   5   14.19    5.00
   7   4   5   14.29   10.23
   7   4   5   14.12    6.45
   7   4   5    9.17    6.28
   7   4   6   41.88   10.29
   7   4   6   14.72   14.21
   7   4   6   35.45   13.56
   7   4   6   51.22    9.66
   7   4   7    0.58   11.89
   7   4   7   20.87    6.23
   7   4   7    8.05    6.29
   7   4   7   31.07   11.28
   7   4   8   12.20   12.11
   7   4   8    8.65   11.48
   7   4   8   10.54    5.31
   7   4   8    9.52    5.99
   7   4   9   56.75   16.43
   7   4   9   71.37   12.23
   7   4   9   69.71   12.58
   7   4   9   31.97   16.84
   7   4  10   19.05   13.22
   7   4  10   24.36   12.64
   7   4  11    0.88   13.96
   7   4  11   72.67   14.19
   7   4  12    1.07   11.99
   7   4  12   13.26   12.16
   7   4  13    5.32   11.49
   7   4  13   27.79   12.16
   7   4  14   11.07   10.47
   7   4  14   -7.65   11.15
   7   5  -8   -5.43   17.62
   7   5  -7   13.74   18.68
   7   5  -6  -26.31   18.60
   7   5  -6    6.47    9.46
   7   5  -5    1.43   18.61
   7   5  -5    2.82    9.84
   7   5  -4   50.50    9.34
   7   5  -4   39.62   12.46
   7   5  -3    4.19   17.21
   7   5  -3    7.39    5.40
   7   5  -3   -1.21    9.74
   7   5  -2   11.07    5.90
   7   5  -2   -0.33    9.38
   7   5  -1    4.92    5.70
   7   5  -1   -0.47    4.53
   7   5  -1    3.12    5.29
   7   5  -1    6.68    9.06
   7   5   0   22.03    7.17
   7   5   0   15.35    9.69
   7   5   0   30.77    6.88
   7   5   0   20.95    6.17
   7   5   1  152.70   26.59
   7   5   1  150.61   26.91
   7   5   1  164.76   26.78
   7   5   2  170.85   22.99
   7   5   2  104.87   22.63
   7   5   3    9.25    6.01
   7   5   3   11.63    5.86
   7   5   3    9.96    5.13
   7   5   4    8.69    6.33
   7   5   5   49.82    9.06
   7   5   5   31.81    8.15
   7   5   6   17.25    6.30
   7   5   6   18.48    5.97
   7   5   6    9.77    5.23
   7   5   7    1.91    5.78
   7   5   7    7.55    5.31
   7   5   7   16.14   10.67
   7   5   7   10.35    4.62
   7   5   8   -8.86   10.91
   7   5   8    3.15    4.29
   7   5   8  -11.57    5.80
   7   5   9   -5.96   11.10
   7   5   9    1.75    5.39
   7   5  10    4.43   12.37
   7   5  10    1.02   11.35
   7   5  10    8.87    5.12
   7   5  11  -12.46   12.21
   7   5  11  -11.78   11.52
   7   5  12    5.77   11.40
   7   5  12  -11.15   11.36
   7   5  13    5.79   11.09
   7   5  14   11.47   10.51
   7   5  15    3.85    9.52
   7   6  -5    0.62    8.88
   7   6  -4   -1.11    9.18
   7   6  -3   19.16    6.06
   7   6  -3   11.63    9.64
   7   6  -2    4.74    4.47
   7   6  -2    1.06    5.53
   7   6  -2    1.41    9.00
   7   6  -1    0.69    4.57
   7   6  -1    4.68    6.00
   7   6  -1   -7.82    8.66
   7   6   0    2.61    4.72
   7   6   0   -8.19    6.23
   7   6   0    1.98    8.56
   7   6   1   -1.54    5.82
   7   6   1   -1.69    4.62
   7   6   2   10.71    5.11
   7   6   3    3.65    4.66
   7   6   4    0.17    5.98
   7   6   5   21.55    7.21
   7   6   6    5.48    5.64
   7   6   6    7.12    4.67
   7   6   7   22.95    6.86
   7   6   7   19.03    5.74
   7   6   8    2.61    5.44
   7   6   8  -10.34   10.19
   7   6   8    5.41    4.30
   7   6   9   49.42    9.46
   7   6   9   45.22    8.80
   7   6   9   32.84   13.02
   7   6  10   19.26   10.73
   7   6  10    3.98    5.13
   7   6  11   10.17   10.88
   7   6  12    2.99   10.30
   7   6  13   -8.42   10.09
   7   6  14   -8.32    9.55
   7   7  -4   11.42    8.28
   7   7  -3    9.24    8.34
   7   7  -2   10.46    5.39
   7   7  -2    1.47    8.31
   7   7  -1    0.84    4.31
   7   7  -1    4.85    5.50
   7   7  -1   -0.39    8.04
   7   7   0    3.14    5.77
   7   7   0   13.57    4.85
   7   7   1   36.47    8.28
   7   7   1   31.18    7.29
   7   7   2   26.11    7.01
   7   7   2   16.84    5.82
   7   7   3   17.78    5.57
   7   7   4   17.29    6.40
   7   7   5   19.20    6.71
   7   7   6   46.95    8.30
   7   7   6   26.40    7.28
   7   7   7   28.92    6.42
   7   7   7    6.31    4.95
   7   7   8    4.50    5.19
   7   7   8   -1.74    4.20
   7   7   9    3.86    5.19
   7   7   9   10.23    4.21
   7   7  10   31.50    7.14
   7   7  11    2.60    9.14
   7   7  12    0.14    8.95
   7   8  -1    4.06    3.91
   7   8  -1    7.49    4.86
   7   8   0    6.20    4.09
   7   8   0   -0.13    5.10
   7   8   1   -3.92    4.18
   7   8   1   -3.84    5.41
   7   8   2   -1.67    4.12
   7   8   2    6.96    5.37
   7   8   3   -4.37    4.22
   7   8   4    4.90    4.20
   7   8   4   -0.76    5.60
   7   8   5   -3.74    5.40
   7   8   6    0.10    4.00
   7   8   6    0.29    5.17
   7   8   7    4.65    3.94
   7   8   7   -6.47    5.06
   7   8   8    6.29    3.91
   7   8   8    4.33    4.95
   7   8   9   20.20    5.16
   7   8   9   25.87    6.05
   7   9   1   17.69    4.58
   7   9   1   15.38    5.35
   7   9   2   -4.09    3.69
   7   9   2   -9.13    4.78
   7   9   3   15.23    4.45
   7   9   3   16.40    5.50
   7   9   4    3.01    3.58
   7   9   5    2.06    4.67
   7   9   6   12.01    3.90
   7   9   6    6.87    4.93
   7   9   7    9.35    3.49
   7   9   7    2.85    4.58
   7   9   8   24.01    5.21
   8  -7  -2    2.04    3.29
   8  -7  -2   -2.12    3.78
  -8   7   1   13.36   12.75
   8  -7  -1   19.40    5.20
   8  -7   0    1.53    3.43
   8  -7   0    1.86    3.91
  -8   7  -1   -0.44   11.67
   8  -7   1    8.27    3.70
   8  -7   2    4.93    3.46
   8  -7   2    8.79    4.03
   8  -6  -4   12.09    4.38
   8  -6  -4   14.58    4.74
   8  -6  -3    7.08    4.05
   8  -6  -3    6.88    4.48
   8  -6  -2    4.58    4.02
   8  -6  -2    2.22    4.55
   8  -6  -1    5.91    4.68
   8  -6   0   -0.25    4.71
   8  -6   1    0.38    3.85
  -8   6  -2   -7.74   13.01
   8  -6   2    0.55    3.86
   8  -6   2    4.13    4.33
   8  -6   3    2.62    3.92
   8  -6   3   12.50    4.57
   8  -6   4   -6.92    3.81
   8  -6   4   -0.73    4.11
   8  -6   5    9.22    3.81
   8  -6   5    8.45    4.19
   8  -5  -5   -0.65    3.80
   8  -5  -5    7.76    4.18
   8  -5  -4   -5.31    4.18
   8  -5  -4   -1.28    4.56
   8  -5  -3   -0.30    4.35
   8  -5  -3    7.94    4.83
   8  -5  -2    4.68    4.50
   8  -5  -2   10.25    5.19
   8  -5  -1   -3.51    4.49
   8  -5  -1   -6.28    4.99
   8  -5   0    0.56    5.13
   8  -5   1    0.11    4.32
   8  -5   1   11.35    5.05
   8  -5   2   -5.55    4.52
   8  -5   3   19.35    5.58
   8  -5   3   20.78    5.99
   8  -5   4    6.41    4.14
   8  -5   4    4.33    4.67
   8  -5   5    4.80    4.36
   8  -5   5    0.27    3.96
   8  -5   6    3.06    4.05
   8  -5   6   -8.27    3.85
   8  -5   7    8.48    3.84
   8  -5   8    4.99   10.37
  -8   5  -8    7.03   10.37
   8  -4  -5   10.28    4.12
   8  -4  -5   -1.23    4.55
   8  -4  -4   10.28    4.80
   8  -4  -4   13.18    5.23
   8  -4  -3    3.48    4.52
   8  -4  -3   -4.72    4.99
   8  -4  -2   12.62    5.59
   8  -4  -2   26.18    6.17
   8  -4  -1    2.59    4.69
   8  -4  -1    5.20    5.34
   8  -4   0    8.29    5.50
   8  -4   1    4.61    4.87
   8  -4   1   12.18    5.38
   8  -4   2    5.11    4.55
   8  -4   3    7.06    4.60
   8  -4   3    4.34    5.00
   8  -4   4   15.76    5.52
   8  -4   4   21.94    5.95
   8  -4   5   -5.79   14.63
   8  -4   5    5.52    4.29
   8  -4   5    4.96    4.71
   8  -4   6   11.41   14.68
   8  -4   6   16.09    4.91
   8  -4   6    7.20    4.34
   8  -4   7   17.09   14.67
   8  -4   7    2.72    4.12
   8  -4   7    5.39    3.71
   8  -4   7  -11.57   11.22
   8  -4   8    3.84   14.02
   8  -4   8  -11.15   11.67
   8  -4   9   -0.69   13.62
   8  -4   9    6.81   11.18
   8  -4  10    0.51   12.62
   8  -4  10    2.33   10.71
   8  -3  -5    1.10    3.97
   8  -3  -5    0.58    4.48
   8  -3  -4    6.31    4.44
   8  -3  -4    0.39    4.80
   8  -3  -3    0.22    4.54
   8  -3  -3    7.98    5.11
   8  -3  -2   16.23    5.70
   8  -3  -2   21.85    6.30
   8  -3  -1   19.48    6.13
   8  -3  -1   28.38    6.89
   8  -3   0    9.80    5.41
   8  -3   1    3.93    5.18
   8  -3   2    1.46    4.58
   8  -3   3   16.31    5.51
   8  -3   3   19.17    6.14
   8  -3   4    4.43   15.42
   8  -3   4    5.25    4.57
   8  -3   4    7.44    5.07
   8  -3   5    1.92   15.55
   8  -3   5    4.80    4.78
   8  -3   5   -0.93    4.21
   8  -3   6   10.96   16.33
   8  -3   6   25.14    6.08
   8  -3   6   21.99    5.67
   8  -3   6    8.54   11.82
   8  -3   7    6.52   15.68
   8  -3   7   -7.02    4.48
   8  -3   7    0.09    3.94
   8  -3   7    1.50   11.66
   8  -3   8    8.62   17.15
   8  -3   8    1.83   14.25
   8  -3   9  -11.00   12.40
   8  -3   9   15.71   15.03
   8  -3  10    0.41   11.99
   8  -3  10    9.73   14.26
   8  -3  11   -4.89   11.64
   8  -3  11   -7.96   13.40
   8  -3  12   11.04   12.00
   8  -2 -10    2.93    9.67
   8  -2  -9    2.16   10.77
   8  -2  -8   -6.20   11.99
   8  -2  -7   12.45   16.33
   8  -2  -6    4.05   16.86
   8  -2  -5  -12.68   17.58
   8  -2  -5    1.87    4.58
   8  -2  -5    2.95    4.06
   8  -2  -4    2.19    5.15
   8  -2  -4   24.64   18.13
   8  -2  -4    9.82   13.83
   8  -2  -4   17.71    4.89
   8  -2  -3   34.32    7.03
   8  -2  -3   26.90    7.38
   8  -2  -2   46.32    9.56
   8  -2  -2   51.83    9.91
   8  -2  -1   10.01    5.04
   8  -2  -1   12.00    5.49
   8  -2   0    1.43    5.17
   8  -2   1    2.15    5.13
   8  -2   2    3.51    4.70
   8  -2   3   -1.41    4.53
   8  -2   4    0.37   16.22
   8  -2   4    5.76    4.58
   8  -2   4   13.84    5.25
   8  -2   5   26.87   16.58
   8  -2   5   13.28    5.82
   8  -2   5   22.09    5.60
   8  -2   6   34.92   16.41
   8  -2   6   13.28    5.43
   8  -2   6   16.31    5.13
   8  -2   6   15.33   11.63
   8  -2   7    4.35   16.96
   8  -2   7   30.84    6.86
   8  -2   7   33.96    6.65
   8  -2   7    7.52   13.29
   8  -2   8   -5.98   16.11
   8  -2   8    4.81    4.17
   8  -2   8    2.98   12.62
   8  -2   8    2.04    3.82
   8  -2   9    2.74   12.85
   8  -2   9   30.84   16.12
   8  -2  10   14.70   12.77
   8  -2  10   -0.34   14.83
   8  -2  11   18.56   12.82
   8  -2  11   14.50   14.64
   8  -2  12    8.99   11.84
   8  -2  13   -8.43   10.72
   8  -1  -9   14.26   14.79
   8  -1  -8   -4.38   15.89
   8  -1  -8   15.17   12.17
   8  -1  -7   37.07   17.00
   8  -1  -7    8.19   13.10
   8  -1  -6  -15.65   17.33
   8  -1  -6    7.61   12.91
   8  -1  -5   19.45   18.35
   8  -1  -5   34.23    6.83
   8  -1  -5   15.91   14.29
   8  -1  -4   20.43    5.61
   8  -1  -4   22.99    6.13
   8  -1  -3   11.81    4.93
   8  -1  -3   17.14    5.52
   8  -1  -2    6.98    4.73
   8  -1  -2    5.12    5.26
   8  -1  -1  139.58   22.83
   8  -1  -1  137.93   23.00
   8  -1   0   15.37    5.63
   8  -1   0   18.22   17.52
   8  -1   0    9.46    5.31
   8  -1   1   48.35    9.77
   8  -1   2   27.46    7.60
   8  -1   2   44.75    8.04
   8  -1   3   11.68    5.01
   8  -1   4  106.07   17.77
   8  -1   4  102.49   17.58
   8  -1   5   15.74   16.77
   8  -1   5    9.24    5.28
   8  -1   5    8.61    4.81
   8  -1   6   22.87   16.63
   8  -1   6   10.00    4.91
   8  -1   6    6.87    4.47
   8  -1   6   -2.27   11.66
   8  -1   7    8.17   16.49
   8  -1   7   20.73    5.34
   8  -1   7   12.37    4.89
   8  -1   7    8.23   12.62
   8  -1   8   39.01   20.29
   8  -1   8   82.82   13.07
   8  -1   8   74.96   12.84
   8  -1   9    6.43   16.00
   8  -1   9    0.32   13.21
   8  -1  10   17.64   13.61
   8  -1  11   -4.44   13.21
   8  -1  12   -8.87   12.88
   8   0 -10    2.00    9.59
   8   0  -9    3.91   10.82
   8   0  -9    1.29   14.57
   8   0  -8  -14.32   11.78
   8   0  -8   -1.74   15.54
   8   0  -7    9.80   12.50
   8   0  -7   -2.62   16.36
   8   0  -6  -10.78   12.63
   8   0  -6   17.19   17.08
   8   0  -5   18.08    4.75
   8   0  -5  -15.90   13.44
   8   0  -4    5.34    4.25
   8   0  -4    1.95   12.80
   8   0  -3   59.10   10.75
   8   0  -3   63.93   11.08
   8   0  -2    6.10    5.25
   8   0  -2    9.99   12.50
   8   0  -2   13.98    4.85
   8   0  -2    4.43   17.07
   8   0  -1    3.42    4.51
   8   0  -1    5.06   16.72
   8   0  -1    3.70    5.01
   8   0   0    0.43    4.56
   8   0   0   15.13   17.02
   8   0   0    5.09    5.00
   8   0   1   -6.08   17.04
   8   0   1   -3.96    5.11
   8   0   2    5.18    4.58
   8   0   2    0.95   16.67
   8   0   2    5.02    5.00
   8   0   3    1.26    4.37
   8   0   4   -2.07    4.48
   8   0   4   -4.64    4.96
   8   0   5   12.64    5.26
   8   0   5   13.03    4.93
   8   0   5    6.00   16.83
   8   0   6    1.91    4.69
   8   0   6   -0.80    4.25
   8   0   6    7.60   16.41
   8   0   7   -6.77   12.64
   8   0   7    2.58    4.54
   8   0   7    0.29    4.17
   8   0   7   20.52   16.52
   8   0   8    1.64    3.88
   8   0   8    1.73   13.10
   8   0   9    5.95    4.65
   8   0   9   -1.07    3.77
   8   0   9    0.66   13.44
   8   0  10   -4.68   13.41
   8   0  12   -1.11   14.26
   8   0  13  -11.21   13.51
   8   0  14    9.10   11.94
   8   1  -9  -11.53   14.10
   8   1  -9   -1.80   10.54
   8   1  -8   22.22   15.57
   8   1  -8   17.67   11.88
   8   1  -7    8.37   16.29
   8   1  -7   -1.38   11.95
   8   1  -6   13.22   16.88
   8   1  -6   10.19   12.36
   8   1  -5   35.44   13.89
   8   1  -4   15.55   16.79
   8   1  -4   82.79   13.06
   8   1  -3   14.85   18.95
   8   1  -3   49.93    9.58
   8   1  -3    2.96   14.79
   8   1  -3   66.93   10.34
   8   1  -2   31.96   21.13
   8   1  -2   94.60   14.12
   8   1  -2   21.64   17.34
   8   1  -2   77.93   13.62
   8   1  -1   -9.78   12.59
   8   1  -1   35.33    6.67
   8   1  -1   11.12   17.15
   8   1   0   58.15   20.96
   8   1   0   66.49   14.14
   8   1   0   77.46   13.87
   8   1   0   93.06   14.36
   8   1   1  256.92   38.67
   8   1   1   97.60   41.28
   8   1   2  102.42   16.69
   8   1   2   33.66   22.39
   8   1   3  137.43   24.51
   8   1   3  168.44   24.91
   8   1   4  243.27   36.99
   8   1   4  206.63   36.65
   8   1   4  211.62   36.76
   8   1   5   59.72   11.67
   8   1   5   66.87   11.91
   8   1   5   66.22   12.23
   8   1   6   48.84    9.29
   8   1   6   48.08    9.56
   8   1   7   43.60    8.36
   8   1   7   39.47    8.99
   8   1   8   20.93    5.95
   8   1   8   31.47    6.82
   8   1   9  107.46   18.82
   8   1  10   10.89   15.86
   8   1  11    1.89   14.90
   8   1  12   19.15   14.46
   8   1  13  -17.06   10.89
   8   1  13    4.70   13.37
   8   1  14    3.74    9.67
   8   1  14   -7.58   11.76
   8   2  -9    5.74    9.68
   8   2  -9    1.31   13.25
   8   2  -8   -7.41   10.78
   8   2  -8   -4.67   14.70
   8   2  -7   -7.34   11.28
   8   2  -7   -7.25   15.76
   8   2  -6   -4.57   11.76
   8   2  -5    1.86   11.81
   8   2  -4   -2.00   11.75
   8   2  -4   14.22    6.18
   8   2  -3   -4.80   11.27
   8   2  -3    3.21    6.28
   8   2  -3   -0.45   16.63
   8   2  -2    6.27    5.47
   8   2  -2   -2.19   16.56
   8   2  -2   -8.54   10.98
   8   2  -2    7.31    5.87
   8   2  -1   44.54    9.69
   8   2  -1   51.37    9.01
   8   2  -1   21.59   13.06
   8   2  -1   51.41    9.89
   8   2   0   45.20    8.97
   8   2   0   44.81    8.85
   8   2   0   35.38    7.98
   8   2   1    3.20    5.81
   8   2   1   -4.61   15.53
   8   2   1    8.06    5.84
   8   2   1    0.43    4.64
   8   2   2   21.23   16.08
   8   2   2   33.93    7.99
   8   2   3   25.53    6.27
   8   2   3   23.21    7.11
   8   2   4   -1.99    4.50
   8   2   4   -2.73    5.42
   8   2   5   13.69    6.03
   8   2   5   11.31    6.23
   8   2   5   16.24    5.13
   8   2   6   13.40    5.73
   8   2   6   -0.82   10.12
   8   2   6    2.48    5.53
   8   2   6    4.15    4.44
   8   2   7    4.19    5.62
   8   2   7    7.73   11.36
   8   2   7    3.14    5.56
   8   2   7    8.91    4.39
   8   2   8   12.52   11.85
   8   2   8   11.75    5.95
   8   2   9    9.63   11.96
   8   2   9    4.62    6.21
   8   2  10   -9.59   12.21
   8   2  10   -4.69    4.69
   8   2  10   -5.74   15.17
   8   2  11    3.10   14.65
   8   2  11   12.72   12.00
   8   2  12    2.70   11.30
   8   2  13   14.60   11.14
   8   2  14    5.47    9.66
   8   3  -8    4.39   13.68
   8   3  -7    1.71    9.95
   8   3  -6   12.79   10.58
   8   3  -5  -13.47   10.76
   8   3  -4   -2.64   16.45
   8   3  -4  -10.18   10.14
   8   3  -3   25.60   20.16
   8   3  -3   53.69   12.98
   8   3  -2   37.88   16.97
   8   3  -2   29.01    7.75
   8   3  -2   30.88    8.33
   8   3  -1  104.76   20.97
   8   3  -1   50.81   25.31
   8   3   0  197.30   34.08
   8   3   0  242.28   34.34
   8   3   1  112.36   21.24
   8   3   1  155.46   21.46
   8   3   2   50.13   10.69
   8   3   3  170.46   28.83
   8   3   3  164.58   28.79
   8   3   4   32.54    8.48
   8   3   5  152.11   30.07
   8   3   5  199.80   30.12
   8   3   6  170.23   33.31
   8   3   6  226.63   33.52
   8   3   7   66.03   11.59
   8   3   7   81.56   12.39
   8   3   8   46.34   10.07
   8   3   8   67.25   10.41
   8   3   9   47.69    8.99
   8   3   9   47.34    8.94
   8   3  10   20.32   12.34
   8   3  10   23.64   12.54
   8   3  10   20.45    5.62
   8   3  11   -5.44   11.69
   8   3  12   -3.16   11.03
   8   3  13   -3.03   10.19
   8   3  14    3.20    8.90
   8   4  -5   -2.54   15.23
   8   4  -4   -8.67   15.84
   8   4  -3    5.38    5.04
   8   4  -3   -4.04    4.86
   8   4  -2   15.44   16.32
   8   4  -2   27.51    7.44
   8   4  -2   31.52    7.18
   8   4  -1    3.92   15.30
   8   4  -1   15.65    6.10
   8   4  -1   10.10    5.96
   8   4   0   -1.24   15.19
   8   4   0    8.92    6.45
   8   4   0   20.65    6.55
   8   4   1  113.40   20.77
   8   4   1  142.98   20.88
   8   4   2   27.57    8.02
   8   4   2   10.58   13.89
   8   4   3  110.50   17.15
   8   4   3   77.41   16.81
   8   4   4   25.54    7.59
   8   4   5   51.36   11.01
   8   4   5   55.30   11.16
   8   4   6    4.99    6.10
   8   4   6   16.68    6.17
   8   4   7   10.84    5.75
   8   4   7    1.47    5.24
   8   4   8    8.28    5.54
   8   4   8    5.20   11.16
   8   4   8    8.17    5.09
   8   4   9   -0.92   11.06
   8   4   9    5.93    5.05
   8   4   9    5.66   11.15
   8   4   9    0.42    4.68
   8   4  10  -11.08   11.19
   8   4  10   -1.19   11.18
   8   4  11    9.02   11.04
   8   4  11   -7.62   11.21
   8   4  12   16.90   10.60
   8   4  12    3.38   10.91
   8   4  13    3.74    9.69
   8   4  14   10.61    8.66
   8   5  -6   10.42   12.94
   8   5  -5    9.23   14.09
   8   5  -3    7.25    4.81
   8   5  -2    0.72    5.30
   8   5  -1   23.84    7.12
   8   5   0    3.26    5.51
   8   5   0  -10.79   14.23
   8   5   0    7.41    6.03
   8   5   1   77.68   14.26
   8   5   1   86.25   14.12
   8   5   2   48.13    9.96
   8   5   3   13.42    6.17
   8   5   4   54.11   11.12
   8   5   5   34.98    8.73
   8   5   6    4.38    5.46
   8   5   6    6.61    5.81
   8   5   7   21.56    6.63
   8   5   7   27.58    7.22
   8   5   8    3.47    5.54
   8   5   9   12.49    5.56
   8   5   9    0.68   10.49
   8   5  10   -3.76    4.62
   8   5  10    0.35   10.35
   8   5  11    7.86   10.28
   8   5  12  -10.94    9.88
   8   5  13    5.87    9.34
   8   6  -2   13.36    5.41
   8   6  -1   10.66    5.62
   8   6   0    7.95    5.68
   8   6   1   16.79    6.33
   8   6   2    2.45    5.89
   8   6   3   14.49    5.30
   8   6   4   65.88   12.87
   8   6   5   11.85    6.34
   8   6   6   -1.11    5.64
   8   6   7    9.26    5.73
   8   6   8   24.93    6.85
   8   6   9    2.97    4.97
   8   6  11   14.58    9.18
   8   7  -1   -2.69    4.80
   8   7   0    5.63    5.12
   8   7   1   15.18    6.04
   8   7   2    2.38    4.07
   8   7   2    2.78    5.33
   8   7   3   10.46    4.60
   8   7   4   11.11    4.82
   8   7   4   16.17    6.01
   8   7   5    7.83    5.64
   8   7   6   19.72    4.94
   8   7   6    9.74    5.90
   8   7   7    7.38    5.20
   8   7   8   -4.30    4.90
   8   7   9   -7.67    4.80
   8   8   1    6.30    4.56
   8   8   2   -1.07    4.66
   8   8   3   -7.01    4.95
   8   8   4    2.47    3.61
   8   8   5    9.74    5.02
   8   8   6    3.58    4.63
   8   8   7    1.24    4.45
   8   8   8   -1.23    4.14
   9  -6   1    0.82    3.13
   9  -5  -3    6.75    3.92
   9  -5  -3    5.46    3.54
   9  -5  -2   -0.40    3.95
   9  -5  -2   -1.97    3.56
   9  -5  -1    0.10    4.15
   9  -5  -1   -1.82    3.67
   9  -5   0    3.14    4.29
   9  -5   1    5.88    4.30
   9  -5   1    1.36    3.70
   9  -5   2    8.11    3.89
   9  -5   3    3.17    4.10
   9  -5   3    1.76    3.52
   9  -5   4   -1.53    3.80
   9  -5   4    2.00    3.37
   9  -5   5    4.49    3.57
   9  -5   5    0.07    3.23
   9  -4  -4    3.14    3.93
   9  -4  -4    2.29    3.50
   9  -4  -3    2.22    4.20
   9  -4  -3   -0.17    3.82
   9  -4  -2    1.26    4.35
   9  -4  -2    2.61    3.87
   9  -4  -1   -2.53    4.63
   9  -4  -1    8.33    4.14
   9  -4   0   -0.86    4.67
   9  -4   1    3.37    4.73
   9  -4   2    2.30    3.96
   9  -4   3   -0.72    4.58
   9  -4   3   -1.77    3.94
   9  -4   4    9.56    4.47
   9  -4   4    0.27    3.84
   9  -4   5    6.24    4.16
   9  -4   5    2.79    3.71
   9  -4   6    4.47    4.00
   9  -4   6    6.00    3.63
   9  -4   7    3.05    3.45
   9  -3  -4    0.41    4.15
   9  -3  -4    4.07    3.82
   9  -3  -3   -2.88    4.60
   9  -3  -3    3.00    3.98
   9  -3  -2   -3.86    4.73
   9  -3  -2    3.02    4.11
   9  -3  -1    2.73    4.86
   9  -3  -1    5.90    4.33
   9  -3   0   15.67    6.02
   9  -3   0   19.82    5.38
   9  -3   1   25.72    6.72
   9  -3   2   32.97    7.23
   9  -3   3   17.53    5.22
   9  -3   4   -0.50    4.63
   9  -3   4    6.85    4.12
   9  -3   5   -5.00    4.43
   9  -3   5   -1.85    4.00
   9  -3   6    1.86    4.15
   9  -3   6   -3.32    3.73
   9  -3   7    5.36    3.89
   9  -3   7   -0.99   14.02
   9  -3   7   17.15    4.34
   9  -3   8    2.71   13.13
   9  -3   8    4.88    3.64
   9  -3   9    2.64   12.68
   9  -3  10    2.26   11.63
   9  -2  -4   12.20    4.92
   9  -2  -4   12.31    4.46
   9  -2  -3    8.80    4.98
   9  -2  -3   10.07    4.54
   9  -2  -2   25.47    6.43
   9  -2  -2   21.36    5.92
   9  -2  -1    6.45    4.96
   9  -2  -1    3.15    4.30
   9  -2   0    3.31    5.16
   9  -2   0    1.18    4.37
   9  -2   1    1.80    4.94
   9  -2   2    6.08    5.26
   9  -2   2   13.64    4.82
   9  -2   3   -0.53    4.26
   9  -2   4   18.41    5.77
   9  -2   4   16.58    5.30
   9  -2   5    5.69    4.51
   9  -2   5   -0.79    4.13
   9  -2   6   44.15    8.36
   9  -2   6   38.10    8.04
   9  -2   7    6.63    4.03
   9  -2   7   13.97   15.29
   9  -2   7    5.77    4.29
   9  -2   8   -2.30    3.53
   9  -2   8   -4.67    3.96
   9  -2   8   -6.95   14.40
   9  -2   9  -12.64   13.94
   9  -2  10    4.09   12.98
   9  -2  11    6.52   11.90
   9  -1  -6  -11.52   14.85
   9  -1  -5   -4.52   15.39
   9  -1  -4    5.88    5.00
   9  -1  -4    1.21    3.92
   9  -1  -3    6.73    4.26
   9  -1  -3    0.49    4.75
   9  -1  -2    2.78    4.35
   9  -1  -2    3.80    5.05
   9  -1  -1   61.81   10.22
   9  -1  -1   43.13    9.85
   9  -1   0    3.34    5.02
   9  -1   0   -1.74    4.56
   9  -1   1   20.23    6.28
   9  -1   2    8.12    5.22
   9  -1   2    7.10    4.79
   9  -1   3    7.87    4.62
   9  -1   4    7.43    5.19
   9  -1   4    9.38    4.67
   9  -1   5    4.97    4.93
   9  -1   5    1.22    4.33
   9  -1   6   11.71    4.88
   9  -1   6    7.51    4.45
   9  -1   7    3.45    3.87
   9  -1   7   -0.58    4.44
   9  -1   7   -6.41   15.53
   9  -1   8    4.72    3.84
   9  -1   8    5.81    4.54
   9  -1   8    9.12   15.07
   9  -1   9    4.57   14.47
   9  -1  10   18.75   14.01
   9   0  -7    8.18   13.68
   9   0  -7   -5.48   10.25
   9   0  -6   -2.44   14.89
   9   0  -6    1.20   10.84
   9   0  -4   25.69    5.97
   9   0  -4    9.56    4.79
   9   0  -3   59.72   10.12
   9   0  -3   45.03    9.38
   9   0  -2   12.53   17.16
   9   0  -2   18.90    5.55
   9   0  -1   11.40   16.94
   9   0  -1   15.28    5.31
   9   0  -1    3.41    4.73
   9   0   0   12.49   17.35
   9   0   0   29.46    6.88
   9   0   0   23.39    6.43
   9   0   1    2.68    5.15
   9   0   2   30.93    7.57
   9   0   3   34.56    7.50
   9   0   4    4.51    4.91
   9   0   4   -1.50    4.60
   9   0   5   27.68    7.48
   9   0   5   36.92    7.18
   9   0   6    3.96    4.82
   9   0   6    7.00    4.34
   9   0   7   37.07    8.02
   9   0   7   44.93    8.67
   9   0   8   29.99    6.75
   9   0   8   35.64    7.44
   9   0   9    8.96    4.77
   9   1  -7   13.46    9.74
   9   1  -7   11.99   13.58
   9   1  -6   -6.67   10.44
   9   1  -5    2.48   10.66
   9   1  -3    0.86   16.35
   9   1  -3   14.74    6.16
   9   1  -2    1.31    5.52
   9   1  -2    8.32   16.26
   9   1  -2   -0.20    4.24
   9   1  -1   19.30    6.60
   9   1  -1   19.87    5.51
   9   1   0   -0.42    5.71
   9   1   0    4.87   16.26
   9   1   0    3.14    4.59
   9   1   1   22.24    6.92
   9   1   1   23.47   16.66
   9   1   1   19.52    5.93
   9   1   2   -2.17   15.57
   9   1   3    6.00    4.71
   9   1   4   66.18   12.11
   9   1   5    7.71    5.75
   9   1   5    9.24    4.70
   9   1   6   84.88   13.60
   9   1   6   65.03   13.02
   9   1   7    7.28    4.08
   9   1   7   -3.00    5.17
   9   1   8   20.92    6.36
   9   1   9   21.13   10.15
   9   1   9    0.23    5.23
   9   1  10    1.53    9.98
   9   1  11   -0.15    9.69
   9   1  12   -5.79    9.23
   9   2  -4   21.75   15.73
   9   2  -3   -3.14   16.08
   9   2  -3   23.38    6.87
   9   2  -2    2.47   16.27
   9   2  -2   30.95    7.88
   9   2  -1   39.92   20.02
   9   2  -1   79.59   13.95
   9   2   0    8.02   17.08
   9   2   0   49.96    9.74
   9   2   1   16.64    5.30
   9   2   1    5.82   15.44
   9   2   1   15.94    6.65
   9   2   2    5.49   16.66
   9   2   2   53.55    9.96
   9   2   3   28.94    7.31
   9   2   3   16.99    6.20
   9   2   3   35.22    7.24
   9   2   4   65.01   11.69
   9   2   4   55.25   11.03
   9   2   5    5.88    6.28
   9   2   5   17.99    5.04
   9   2   6   47.63   10.02
   9   2   7   79.59   14.63
   9   2   8   21.98    6.97
   9   2   9   11.02   10.02
   9   2   9   23.23    6.34
   9   2  10   -2.10    9.87
   9   2  11   -3.56    9.41
   9   2  12    0.92    8.83
   9   3  -5   -8.13   13.89
   9   3  -4    1.48   14.49
   9   3  -3   20.19   14.90
   9   3  -3    6.91    4.67
   9   3  -2    6.65   15.14
   9   3  -2    5.76    5.05
   9   3  -1   17.80   15.63
   9   3  -1   21.88    6.82
   9   3  -1   25.42    7.46
   9   3   0    2.93   14.87
   9   3   0    9.43    5.94
   9   3   0   12.21    7.29
   9   3   1  165.90   29.62
   9   3   1  238.06   30.17
   9   3   2  151.17   26.38
   9   3   3   29.02    7.68
   9   3   3   13.94    6.88
   9   3   4    0.97    5.70
   9   3   5   74.31   13.68
   9   3   5   62.18   12.97
   9   3   6   61.78   11.26
   9   3   6   43.35   10.48
   9   3   7   -3.18    5.83
   9   3   7   -1.59    5.27
   9   3   8   51.00   10.22
   9   3   9   -1.99    4.37
   9   3  10    1.11    9.25
   9   3  10    0.79    3.83
   9   3  11  -12.08    9.44
   9   3  12    0.99    8.63
   9   4  -5    2.21   12.37
   9   4  -4    3.35   13.22
   9   4  -3   -5.19   14.11
   9   4  -2   10.87   14.25
   9   4  -1    6.96    5.06
   9   4  -1   -1.76    5.18
   9   4   0   12.76    5.56
   9   4   0   10.14    5.50
   9   4   1    7.20    5.41
   9   4   1    1.24    5.62
   9   4   2   14.57    5.86
   9   4   2    3.69    5.73
   9   4   3   12.63    6.25
   9   4   4   10.47    5.91
   9   4   5    9.55    5.86
   9   4   6    4.92    5.22
   9   4   6   -9.58    5.72
   9   4   7   -4.22    4.87
   9   4   7    8.02    5.45
   9   4   8    4.48    4.77
   9   4   8    8.82    5.12
   9   4   9   24.68    6.06
   9   5  -3    9.71   12.74
   9   5  -2    4.41   12.89
   9   5  -2   16.02    5.06
   9   5  -1    2.09   13.09
   9   5  -1    7.83    4.94
   9   5   0   -1.90    5.16
   9   5   1   52.65   10.56
   9   5   2   -2.94    5.09
   9   5   2    6.47    5.54
   9   5   3   42.86    9.10
   9   5   4   65.48   11.51
   9   5   4   54.11   11.84
   9   5   5   40.53    9.03
   9   5   6   11.44    4.97
   9   5   6   -1.02    5.43
   9   5   7   23.37    6.72
   9   5   8   10.62    5.25
   9   5   9   -0.55    4.43
   9   6  -1    4.80    4.26
   9   6   0   -4.50    4.82
   9   6   1    5.21    4.95
   9   6   2   -6.61    5.26
   9   6   4   -4.03    5.34
   9   6   5   -6.31    5.12
   9   6   6   -1.46    4.99
   9   6   7   -1.37    4.69
   9   6   8    8.89    4.80
   9   6   9   12.48    4.60
   9   7   2    0.44    4.39
   9   7   3   15.77    5.45
   9   7   5   -4.63    4.56
   9   7   6   22.01    5.94
   9   7   7   -2.39    4.26
  10  -4   0    4.62    3.75
  10  -4   0    4.68    3.20
  10  -4   1   -6.61    3.89
  10  -4   2   -0.70    3.05
  10  -4   3   -0.86    3.59
  10  -4   3    1.55    2.99
  10  -3  -2    5.46    3.89
  10  -3  -2    8.61    3.63
  10  -3  -1   28.97    5.81
  10  -3  -1   20.40    5.43
  10  -3   0    5.58    4.07
  10  -3   0   -1.67    3.52
  10  -3   1    6.23    4.32
  10  -3   2   -0.83    4.15
  10  -3   2    4.71    3.59
  10  -3   3   -4.61    3.56
  10  -3   4   14.27    4.33
  10  -3   4    5.99    3.77
  10  -3   5   10.45    3.99
  10  -3   5    6.33    3.56
  10  -2  -3    3.56    3.25
  10  -2  -2   -0.61    3.55
  10  -2  -1   -2.11    4.29
  10  -2  -1    6.42    3.64
  10  -2   0   -4.56    4.38
  10  -2   0    6.21    3.75
  10  -2   1    7.75    4.56
  10  -2   2   -0.91    4.26
  10  -2   2   -0.09    3.79
  10  -2   3    4.68    3.94
  10  -2   4   -1.74    4.27
  10  -2   4   -2.05    3.67
  10  -2   5    3.19    3.97
  10  -2   5    1.21    3.56
  10  -2   6    3.49    3.93
  10  -2   6    8.30    3.58
  10  -2   7    4.11    3.22
  10  -2   7    3.98    3.92
  10  -1  -3    3.97    3.37
  10  -1  -3   -2.01    4.48
  10  -1  -2    5.77    4.09
  10  -1  -2   15.43    5.07
  10  -1  -1    3.48    3.87
  10  -1   0   17.97    5.06
  10  -1   1   76.11   13.73
  10  -1   2   17.31    5.70
  10  -1   3   39.37    7.87
  10  -1   4   33.11    6.48
  10  -1   4   19.79    5.97
  10  -1   5    4.96    3.85
  10  -1   6    6.51    4.57
  10  -1   6    0.16    3.65
  10  -1   7   35.28    7.30
  10  -1   7   33.25    6.80
  10  -1   8    3.97    3.96
  10  -1   8    3.83    3.16
  10   0  -3    0.51    4.97
  10   0  -2    0.32    4.96
  10   0  -1   -1.50    5.06
  10   0  -1    1.06    3.90
  10   0   0   42.37    7.97
  10   0   0   29.38    7.14
  10   0   1   10.27    5.48
  10   0   1    1.06    4.10
  10   0   2    4.50    5.27
  10   0   3   -2.61    4.03
  10   0   4   22.22    5.55
  10   0   5   -2.70    5.09
  10   0   5    2.27    4.00
  10   0   6   15.64    5.49
  10   0   6   14.95    4.67
  10   0   7    8.77    4.75
  10   0   7    4.98    3.75
  10   0   8    1.77    4.40
  10   1  -4    3.85   12.68
  10   1  -3    0.44   13.69
  10   1  -2   15.17    6.13
  10   1  -2   15.35   14.19
  10   1  -1   40.36    8.41
  10   1  -1   16.79   15.87
  10   1   0   62.28   11.95
  10   1   1   60.40   12.13
  10   1   1   79.47   12.79
  10   1   2   34.63    8.08
  10   1   3   79.35   15.60
  10   1   3  108.17   16.22
  10   1   4   30.73    6.72
  10   1   5   71.46   12.56
  10   1   5   63.97   12.01
  10   1   6   60.94   11.57
  10   1   7   18.51    5.98
  10   1   8   15.68    6.04
  10   1   9   15.66    5.12
  10   2  -4    5.97   12.14
  10   2  -3    8.43   13.10
  10   2  -2    7.86    4.75
  10   2  -2   -1.60   13.65
  10   2  -1   -3.09    5.54
  10   2  -1   -4.20   13.86
  10   2   0   -1.01    6.27
  10   2   0    7.19   13.84
  10   2   1   68.34   13.18
  10   2   2    0.71    6.09
  10   2   3    8.22    6.34
  10   2   5   33.00    8.29
  10   2   6   37.78    9.10
  10   2   7    6.29    6.02
  10   2   8    6.19    4.55
  10   2   9    9.82    4.12
  10   3  -2   -2.62   12.56
  10   3  -1   26.08    5.91
  10   3  -1   -1.71   13.34
  10   3   0    6.38    4.85
  10   3   0    5.38   12.71
  10   3   1   10.76    5.53
  10   3   2   37.64    8.53
  10   3   3   17.38    6.52
  10   3   5   49.05    9.93
  10   3   6    7.92    5.25
  10   3   7    8.78    4.75
  10   3   8   12.69    4.65
  10   3   9    8.17    3.86
  10   4   0   22.90    5.84
  10   4   1    5.36    4.67
  10   4   2   20.65    5.74
  10   4   3   30.69    7.12
  10   4   4    7.77    5.08
  10   4   4    6.49    4.86
  10   4   6    4.23    4.54
  10   4   7    8.76    4.43
  10   5   2    8.19    4.57
  10   5   4    3.89    4.42
  10   5   5    3.95    4.45
  10   5   6   -5.07    4.39
  11  -1   2    2.74    4.15
  11  -1   3    5.92    3.15
  11  -1   4    9.68    3.43
  11   0   1    8.75    4.66
  11   0   2   -3.80    4.55
  11   0   3    6.93    4.48
  11   0   5    3.26    4.28
  11   1   1   17.18    6.06
  11   1   2    6.30    5.51
  11   1   3   21.38    6.14
  11   1   5   13.28    5.65
  11   2   2    1.41    4.32
  11   2   3    8.65    4.55
  11   2   5    2.16    4.22
   0   0   0    0.00    0.00


TITL HT_5e_3_autored in P-1
REM P-1 (#2 in standard setting)
CELL 1.54184   9.684308   9.870824  15.802670  78.8377  79.7281  85.2768
ZERR    6.00   0.001387   0.001153   0.003378   0.0134   0.0151   0.0111
LATT  1
SFAC C H N O
UNIT 66.00 60.00 6.00 6.00
REM  CrysAlisPro recorded range (K): Min=100.0; max=100.1; aver:100.0
TEMP -173
TREF
HKLF 4
END
_computing_structure_solution     'SHELXT 2018/2 (Sheldrick, 2018)'
_computing_structure_solution     'SHELXT 2018/2 (Sheldrick, 2018)'
;
_shelx_hkl_checksum                12635
# end Validation Reply Form
_olex2_submission_original_sample_id  5e
_olex2_submission_special_instructions  'No special instructions were received'
_oxdiff_exptl_absorpt_empirical_details
;
Empirical correction (ABSPACK) includes:
- Absorption correction using spherical harmonics
- Frame scaling
;
_oxdiff_exptl_absorpt_empirical_full_max  3.028
_oxdiff_exptl_absorpt_empirical_full_min  0.408
_vrf_PLAT020_5e
;
PROBLEM: The Value of Rint is Greater Than 0.12 ......... 0.205 Report
RESPONSE: Crystals of 5e were weakly diffracting. 
No conclusions other than atom conductivity are drawn in this structure.
;
_vrf_PLAT026_5e
;
PROBLEM: Ratio Observed / Unique Reflections (too) Low .. 38% Check
RESPONSE: Crystals of 5e were weakly diffracting. 
No conclusions other than atom conductivity are drawn in this structure.
;
_vrf_PLAT029_5e
;
PROBLEM: _diffrn_measured_fraction_theta_full value Low . 0.925 Why?
RESPONSE: Crystals of 5e were weakly diffracting. 
No conclusions other than atom conductivity are drawn in this structure.
;
_vrf_PLAT082_5e
;
PROBLEM: High R1 Value .................................. 0.16 Report
RESPONSE: Crystals of 5e were weakly diffracting. 
No conclusions other than atom conductivity are drawn in this structure.
;
_vrf_PLAT084_5e
;
PROBLEM: High wR2 Value (i.e. > 0.25) ................... 0.46 Report
RESPONSE: Crystals of 5e were weakly diffracting. 
No conclusions other than atom conductivity are drawn in this structure.
;
_vrf_PLAT234_5e
;
PROBLEM: Large Hirshfeld Difference C00T --C00V . 0.26 Ang.
RESPONSE: Crystals of 5e were weakly diffracting. 
No conclusions other than atom conductivity are drawn in this structure.
;
_vrf_PLAT340_5e
;
PROBLEM: Low Bond Precision on C-C Bonds ............... 0.02583 Ang.
RESPONSE: Crystals of 5e were weakly diffracting. 
No conclusions other than atom conductivity are drawn based on the precisions 
of the bond lengths in this structure.
;
_vrf_PLAT911_5e
;
PROBLEM: Missing FCF Refl Between Thmin & STh/L= 0.580 343 Report
RESPONSE: Crystals of 5e were weakly diffracting. 
No conclusions other than atom conductivity are drawn in this structure.
;
# start Validation Reply Form
_vrf_RINTA01_5e
;
PROBLEM: The value of Rint is greater than 0.18
RESPONSE: Crystals of 5e were weakly diffracting. 
No conclusions other than atom conductivity are drawn in this structure.
;
data_t5f
_audit_creation_date               2024-02-16
_audit_creation_method
;
Olex2 1.5
(compiled 2023.08.24 svn.re1ec1418 for OlexSys, GUI svn.r6817)
;
_audit_contact_author_address      ?
_audit_contact_author_email        ?
_audit_contact_author_name         ''
_audit_contact_author_phone        ?
_publ_contact_author_id_orcid      ?
_publ_section_references
;
Bourhis, L.J., Dolomanov, O.V., Gildea, R.J., Howard, J.A.K., Puschmann, H.
 (2015). Acta Cryst. A71, 59-75.

Dolomanov, O.V., Bourhis, L.J., Gildea, R.J, Howard, J.A.K. & Puschmann, H.
 (2009), J. Appl. Cryst. 42, 339-341.
;
_chemical_name_systematic          ?
_chemical_formula_moiety           'C F3 O3 S, C13 H17 N2'
_chemical_formula_sum              'C14 H17 F3 N2 O3 S'
_chemical_formula_weight           350.364
loop_
  _atom_type_symbol
  _atom_type_scat_dispersion_real
  _atom_type_scat_dispersion_imag
  _atom_type_scat_Cromer_Mann_a1
  _atom_type_scat_Cromer_Mann_a2
  _atom_type_scat_Cromer_Mann_a3
  _atom_type_scat_Cromer_Mann_a4
  _atom_type_scat_Cromer_Mann_b1
  _atom_type_scat_Cromer_Mann_b2
  _atom_type_scat_Cromer_Mann_b3
  _atom_type_scat_Cromer_Mann_b4
  _atom_type_scat_Cromer_Mann_c
  _atom_type_scat_source
  _atom_type_scat_dispersion_source
 C 0.00313 0.00162 2.31000 1.02000 1.58860 0.86500 20.84390 10.20750 0.56870
 51.65120 0.21560 'International Tables Volume C Table 6.1.1.4 (pp. 500-502)'
 'Brennan, Cowan, Rev. Sci. Instrum., 1992, 63, 850'
 F 0.01756 0.01033 3.53920 2.64120 1.51700 1.02430 10.28250 4.29440 0.26150
 26.14760 0.27760 'International Tables Volume C Table 6.1.1.4 (pp. 500-502)'
 'Brennan, Cowan, Rev. Sci. Instrum., 1992, 63, 850'
 H 0.00000 0.00000 0.49300 0.32291 0.14019 0.04081 10.51090 26.12570 3.14236
 57.79970 0.00304 'International Tables Volume C Table 6.1.1.4 (pp. 500-502)'
 'Brennan, Cowan, Rev. Sci. Instrum., 1992, 63, 850'
 N 0.00612 0.00332 12.21260 3.13220 2.01250 1.16630 0.00570 9.89330 28.99750
 0.58260 -11.52900 'International Tables Volume C Table 6.1.1.4 (pp. 500-502)'
 'Brennan, Cowan, Rev. Sci. Instrum., 1992, 63, 850'
 O 0.01085 0.00610 3.04850 2.28680 1.54630 0.86700 13.27710 5.70110 0.32390
 32.90890 0.25080 'International Tables Volume C Table 6.1.1.4 (pp. 500-502)'
 'Brennan, Cowan, Rev. Sci. Instrum., 1992, 63, 850'
 S 0.12485 0.12449 6.90530 5.20340 1.43790 1.58630 1.46790 22.21510 0.25360
 56.17200 0.86690 'International Tables Volume C Table 6.1.1.4 (pp. 500-502)'
 'Brennan, Cowan, Rev. Sci. Instrum., 1992, 63, 850'

_space_group_crystal_system        'triclinic'
_space_group_IT_number             2
_space_group_name_H-M_alt          'P -1'
_space_group_name_Hall             '-P 1'
loop_
  _space_group_symop_id
  _space_group_symop_operation_xyz
 1 x,y,z
 2 -x,-y,-z

_symmetry_Int_Tables_number        2
_cell_length_a                     8.850(2)
_cell_length_b                     9.284(2)
_cell_length_c                     10.970(3)
_cell_angle_alpha                  107.639(7)
_cell_angle_beta                   94.720(7)
_cell_angle_gamma                  109.337(6)
_cell_volume                       793.6(4)
_cell_formula_units_Z              2
_cell_measurement_reflns_used      1967
_cell_measurement_temperature      110.00
_cell_measurement_theta_max        24.31
_cell_measurement_theta_min        2.49
_exptl_absorpt_coefficient_mu      0.251
_exptl_absorpt_correction_T_max    0.7453
_exptl_absorpt_correction_T_min    0.6317
_exptl_absorpt_correction_type     multi-scan
_exptl_absorpt_process_details
;
SADABS-2016/2 (Bruker,2016/2) was used for absorption correction.
wR2(int) was 0.0899 before and 0.0617 after correction.
The Ratio of minimum to maximum transmission is 0.8476.
The \l/2 correction factor is Not present.
;
_exptl_crystal_colour              'clear light white'
_exptl_crystal_colour_lustre       clear
_exptl_crystal_colour_modifier     light
_exptl_crystal_colour_primary      white
_exptl_crystal_density_diffrn      1.466
_exptl_crystal_description         block
_exptl_crystal_F_000               364.549
_exptl_crystal_size_max            0.3
_exptl_crystal_size_mid            0.2
_exptl_crystal_size_min            0.15
_diffrn_reflns_av_R_equivalents    0.0723
_diffrn_reflns_av_unetI/netI       0.0871
_diffrn_reflns_Laue_measured_fraction_full  0.9965
_diffrn_reflns_Laue_measured_fraction_max  0.9905
_diffrn_reflns_limit_h_max         10
_diffrn_reflns_limit_h_min         -10
_diffrn_reflns_limit_k_max         11
_diffrn_reflns_limit_k_min         -11
_diffrn_reflns_limit_l_max         13
_diffrn_reflns_limit_l_min         -13
_diffrn_reflns_number              10252
_diffrn_reflns_point_group_measured_fraction_full  0.9965
_diffrn_reflns_point_group_measured_fraction_max  0.9905
_diffrn_reflns_theta_full          25.2417
_diffrn_reflns_theta_max           25.78
_diffrn_reflns_theta_min           2.78
_diffrn_ambient_temperature        110.00
_diffrn_measured_fraction_theta_full  0.9965
_diffrn_measured_fraction_theta_max  0.9905
_diffrn_measurement_device_type    'Bruker Quest (PHOTON III) diffractometer'
_diffrn_measurement_method         '\f and \w scans'
_diffrn_radiation_type             'Mo K\a'
_diffrn_radiation_wavelength       0.71073
_diffrn_source_current             1.0
_diffrn_source_power               0.05
_diffrn_source_voltage             50.0
_diffrn_standards_number           0
_reflns_Friedel_coverage           0.0
_reflns_limit_h_max                10
_reflns_limit_h_min                -10
_reflns_limit_k_max                10
_reflns_limit_k_min                -11
_reflns_limit_l_max                13
_reflns_limit_l_min                0
_reflns_number_gt                  2070
_reflns_number_total               3019
_reflns_threshold_expression       I>=2u(I)
_computing_cell_refinement         'SAINT V8.40B (?, 2016)'
_computing_data_reduction          'SAINT V8.40B (?, 2016)'
_computing_molecular_graphics      'Olex2 1.5 (Dolomanov et al., 2009)'
_computing_publication_material    'Olex2 1.5 (Dolomanov et al., 2009)'
_computing_structure_refinement    'olex2.refine 1.5 (Bourhis et al., 2015)'
_computing_structure_solution      'olex2.solve 1.5 (Bourhis et al., 2015)'
_refine_diff_density_max           0.5579
_refine_diff_density_min           -0.7390
_refine_diff_density_rms           0.1542
_refine_ls_d_res_high              0.8171
_refine_ls_d_res_low               7.3245
_refine_ls_goodness_of_fit_ref     1.0957
_refine_ls_hydrogen_treatment      constr
_refine_ls_matrix_type             full
_refine_ls_number_constraints      30
_refine_ls_number_parameters       208
_refine_ls_number_reflns           3019
_refine_ls_number_restraints       0
_refine_ls_R_factor_all            0.1116
_refine_ls_R_factor_gt             0.0680
_refine_ls_restrained_S_all        1.0957
_refine_ls_shift/su_max            0.0002
_refine_ls_shift/su_mean           0.0001
_refine_ls_structure_factor_coef   Fsqd
_refine_ls_weighting_details      
 'w=1/[\s^2^(Fo^2^)+(0.0361P)^2^+1.1020P] where P=(Fo^2^+2Fc^2^)/3'
_refine_ls_weighting_scheme        calc
_refine_ls_wR_factor_gt            0.1234
_refine_ls_wR_factor_ref           0.1427
_olex2_refinement_description
;
1.a Ternary CH refined with riding coordinates:
 C00B(H00B), C00F(H00F)
1.b Secondary CH2 refined with riding coordinates:
 C00H(H00d,H00h), C00J(H00j,H00k), C00K(H00l,H00m), C00L(H00n,H00o)
1.c Aromatic/amide H refined with riding coordinates:
 C00A(H00A), C00C(H00C), C00E(H00E), C00G(H00G), C00I(H00I), C00M(H00p),
 C00N(H00q)
;
_atom_sites_solution_primary       iterative
loop_
  _atom_site_label
  _atom_site_type_symbol
  _atom_site_fract_x
  _atom_site_fract_y
  _atom_site_fract_z
  _atom_site_U_iso_or_equiv
  _atom_site_adp_type
  _atom_site_occupancy
  _atom_site_refinement_flags_posn
 S001 S 0.82132(12) 0.18094(12) 0.31145(10) 0.0235(3) Uani 1.000000 .
 F002 F 0.7236(3) 0.1064(3) 0.0608(2) 0.0348(6) Uani 1.000000 .
 F003 F 0.5633(3) 0.1809(3) 0.1781(2) 0.0441(7) Uani 1.000000 .
 F004 F 0.5719(3) -0.0571(3) 0.1420(3) 0.0533(8) Uani 1.000000 .
 O005 O 0.9090(3) 0.3433(3) 0.3143(3) 0.0309(7) Uani 1.000000 .
 O006 O 0.9092(3) 0.0736(3) 0.2831(3) 0.0331(7) Uani 1.000000 .
 O007 O 0.7307(4) 0.1728(4) 0.4139(3) 0.0361(8) Uani 1.000000 .
 N008 N 0.6913(4) 0.6365(4) 0.5785(3) 0.0222(7) Uani 1.000000 .
 N009 N 0.6081(4) 0.5383(4) 0.6490(3) 0.0242(8) Uani 1.000000 .
 C00A C 0.7708(5) 0.5778(5) 0.4894(4) 0.0231(9) Uani 1.000000 .
 H00A H 0.7847(5) 0.4783(5) 0.4812(4) 0.0277(11) Uiso 1.000000 R
 C00B C 0.7163(5) 0.4838(5) 0.7197(4) 0.0236(9) Uani 1.000000 .
 H00B H 0.8332(5) 0.5261(5) 0.7114(4) 0.0283(11) Uiso 1.000000 R
 C00C C 0.8317(5) 0.6622(5) 0.4101(4) 0.0271(9) Uani 1.000000 .
 H00C H 0.8876(5) 0.6209(5) 0.3462(4) 0.0326(11) Uiso 1.000000 R
 C00D C 0.6624(5) 0.0976(5) 0.1660(4) 0.0289(10) Uani 1.000000 .
 C00E C 0.6665(5) 0.7760(5) 0.5911(4) 0.0311(10) Uani 1.000000 .
 H00E H 0.6069(5) 0.8135(5) 0.6534(4) 0.0373(12) Uiso 1.000000 R
 C00F C 0.6613(5) 0.6098(5) 0.7944(4) 0.0276(10) Uani 1.000000 .
 H00F H 0.5728(5) 0.5671(5) 0.8400(4) 0.0331(12) Uiso 1.000000 R
 C00G C 0.7275(5) 0.8626(5) 0.5136(4) 0.0330(11) Uani 1.000000 .
 H00G H 0.7116(5) 0.9612(5) 0.5224(4) 0.0396(13) Uiso 1.000000 R
 C00H C 0.6614(5) 0.3202(5) 0.7344(4) 0.0291(10) Uani 1.000000 .
 H00d H 0.5441(5) 0.2822(5) 0.7387(4) 0.0349(12) Uiso 1.000000 R
 H00h H 0.6783(5) 0.2388(5) 0.6600(4) 0.0349(12) Uiso 1.000000 R
 C00I C 0.8124(5) 0.8064(5) 0.4225(4) 0.0312(10) Uani 1.000000 .
 H00I H 0.8569(5) 0.8666(5) 0.3691(4) 0.0375(12) Uiso 1.000000 R
 C00J C 0.7680(5) 0.3454(5) 0.8636(4) 0.0308(10) Uani 1.000000 .
 H00j H 0.7516(5) 0.2374(5) 0.8703(4) 0.0369(12) Uiso 1.000000 R
 H00k H 0.8845(5) 0.3976(5) 0.8612(4) 0.0369(12) Uiso 1.000000 R
 C00K C 0.8891(5) 0.7302(5) 0.9795(4) 0.0338(11) Uani 1.000000 .
 H00l H 0.9658(5) 0.6850(5) 0.9365(4) 0.0405(13) Uiso 1.000000 R
 H00m H 0.9548(5) 0.8325(5) 1.0526(4) 0.0405(13) Uiso 1.000000 R
 C00L C 0.7901(5) 0.7695(5) 0.8801(4) 0.0323(10) Uani 1.000000 .
 H00n H 0.8618(5) 0.8201(5) 0.8277(4) 0.0388(12) Uiso 1.000000 R
 H00o H 0.7395(5) 0.8454(5) 0.9257(4) 0.0388(12) Uiso 1.000000 R
 C00M C 0.7312(5) 0.4484(6) 0.9837(4) 0.0343(11) Uani 1.000000 .
 H00p H 0.6629(5) 0.3908(6) 1.0295(4) 0.0412(13) Uiso 1.000000 R
 C00N C 0.7826(5) 0.6101(6) 1.0335(4) 0.0379(11) Uani 1.000000 .
 H00q H 0.7486(5) 0.6548(6) 1.1114(4) 0.0454(14) Uiso 1.000000 R

loop_
  _atom_site_aniso_label
  _atom_site_aniso_U_11
  _atom_site_aniso_U_22
  _atom_site_aniso_U_33
  _atom_site_aniso_U_12
  _atom_site_aniso_U_13
  _atom_site_aniso_U_23
 S001 0.0225(6) 0.0242(5) 0.0239(6) 0.0084(4) 0.0031(4) 0.0094(4)
 F002 0.0426(15) 0.0390(14) 0.0248(13) 0.0167(12) 0.0094(11) 0.0117(11)
 F003 0.0297(14) 0.0707(19) 0.0454(17) 0.0307(14) 0.0085(12) 0.0256(14)
 F004 0.0426(16) 0.0376(16) 0.0539(19) -0.0135(13) -0.0076(14) 0.0171(14)
 O005 0.0264(16) 0.0217(15) 0.0362(18) 0.0023(12) 0.0031(13) 0.0072(13)
 O006 0.0348(17) 0.0337(17) 0.0450(19) 0.0224(14) 0.0116(14) 0.0220(14)
 O007 0.0428(19) 0.0495(19) 0.0272(17) 0.0215(16) 0.0180(14) 0.0210(15)
 N008 0.0224(18) 0.0219(17) 0.0221(18) 0.0085(14) -0.0012(14) 0.0088(14)
 N009 0.0252(19) 0.0298(19) 0.0227(18) 0.0117(15) 0.0075(15) 0.0142(15)
 C00A 0.022(2) 0.021(2) 0.025(2) 0.0075(17) 0.0005(17) 0.0088(17)
 C00B 0.023(2) 0.028(2) 0.022(2) 0.0113(18) 0.0038(17) 0.0096(18)
 C00C 0.023(2) 0.035(2) 0.026(2) 0.0092(19) 0.0062(18) 0.0157(19)
 C00D 0.024(2) 0.026(2) 0.035(3) 0.0055(19) 0.008(2) 0.012(2)
 C00E 0.037(3) 0.030(2) 0.028(2) 0.017(2) 0.005(2) 0.0070(19)
 C00F 0.027(2) 0.035(2) 0.026(2) 0.0131(19) 0.0059(18) 0.0156(19)
 C00G 0.041(3) 0.024(2) 0.034(3) 0.014(2) -0.003(2) 0.012(2)
 C00H 0.033(2) 0.032(2) 0.029(2) 0.014(2) 0.0077(19) 0.016(2)
 C00I 0.028(2) 0.026(2) 0.035(3) 0.0027(19) -0.002(2) 0.014(2)
 C00J 0.028(2) 0.034(2) 0.036(3) 0.012(2) 0.0046(19) 0.019(2)
 C00K 0.035(3) 0.033(2) 0.028(2) 0.009(2) -0.001(2) 0.009(2)
 C00L 0.036(3) 0.033(2) 0.029(2) 0.015(2) 0.005(2) 0.010(2)
 C00M 0.027(2) 0.050(3) 0.032(3) 0.012(2) 0.007(2) 0.023(2)
 C00N 0.037(3) 0.057(3) 0.021(2) 0.021(2) 0.004(2) 0.013(2)

loop_
  _geom_bond_atom_site_label_1
  _geom_bond_atom_site_label_2
  _geom_bond_distance
  _geom_bond_site_symmetry_2
  _geom_bond_publ_flag
 S001 O005 1.438(3) . ?
 S001 O006 1.435(3) . ?
 S001 O007 1.440(3) . ?
 S001 C00D 1.812(4) . ?
 F002 C00D 1.328(5) . ?
 F003 C00D 1.339(4) . ?
 F004 C00D 1.322(5) . ?
 N008 N009 1.431(4) . ?
 N008 C00A 1.339(5) . ?
 N008 C00E 1.353(5) . ?
 N009 C00B 1.487(5) . ?
 N009 C00F 1.495(5) . ?
 C00A H00A 0.9500 . ?
 C00A C00C 1.369(5) . ?
 C00B H00B 1.0000 . ?
 C00B C00F 1.462(5) . ?
 C00B C00H 1.498(5) . ?
 C00C H00C 0.9500 . ?
 C00C C00I 1.372(5) . ?
 C00E H00E 0.9500 . ?
 C00E C00G 1.364(6) . ?
 C00F H00F 1.0000 . ?
 C00F C00L 1.497(6) . ?
 C00G H00G 0.9500 . ?
 C00G C00I 1.380(6) . ?
 C00H H00d 0.9900 . ?
 C00H H00h 0.9900 . ?
 C00H C00J 1.545(6) . ?
 C00I H00I 0.9500 . ?
 C00J H00j 0.9900 . ?
 C00J H00k 0.9900 . ?
 C00J C00M 1.507(6) . ?
 C00K H00l 0.9900 . ?
 C00K H00m 0.9900 . ?
 C00K C00L 1.544(6) . ?
 C00K C00N 1.510(6) . ?
 C00L H00n 0.9900 . ?
 C00L H00o 0.9900 . ?
 C00M H00p 0.9500 . ?
 C00M C00N 1.330(6) . ?
 C00N H00q 0.9500 . ?

loop_
  _geom_angle_atom_site_label_1
  _geom_angle_atom_site_label_2
  _geom_angle_atom_site_label_3
  _geom_angle
  _geom_angle_site_symmetry_1
  _geom_angle_site_symmetry_3
  _geom_angle_publ_flag
 O006 S001 O005 114.99(17) . . ?
 O007 S001 O005 114.65(17) . . ?
 O007 S001 O006 115.91(17) . . ?
 C00D S001 O005 102.54(17) . . ?
 C00D S001 O006 102.89(18) . . ?
 C00D S001 O007 103.20(18) . . ?
 C00A N008 N009 119.5(3) . . ?
 C00E N008 N009 117.9(3) . . ?
 C00E N008 C00A 121.8(3) . . ?
 C00B N009 N008 113.3(3) . . ?
 C00F N009 N008 116.0(3) . . ?
 C00F N009 C00B 58.7(2) . . ?
 H00A C00A N008 120.3(2) . . ?
 C00C C00A N008 119.4(4) . . ?
 C00C C00A H00A 120.3(2) . . ?
 H00B C00B N009 114.00(19) . . ?
 C00F C00B N009 60.9(2) . . ?
 C00F C00B H00B 114.0(2) . . ?
 C00H C00B N009 123.5(3) . . ?
 C00H C00B H00B 114.0(2) . . ?
 C00H C00B C00F 120.3(3) . . ?
 H00C C00C C00A 119.9(2) . . ?
 C00I C00C C00A 120.2(4) . . ?
 C00I C00C H00C 119.9(3) . . ?
 F002 C00D S001 112.0(3) . . ?
 F003 C00D S001 110.9(3) . . ?
 F003 C00D F002 106.4(3) . . ?
 F004 C00D S001 111.9(3) . . ?
 F004 C00D F002 107.5(3) . . ?
 F004 C00D F003 108.0(3) . . ?
 H00E C00E N008 120.2(2) . . ?
 C00G C00E N008 119.6(4) . . ?
 C00G C00E H00E 120.2(2) . . ?
 C00B C00F N009 60.4(2) . . ?
 H00F C00F N009 112.6(2) . . ?
 H00F C00F C00B 112.6(2) . . ?
 C00L C00F N009 130.3(4) . . ?
 C00L C00F C00B 117.4(3) . . ?
 C00L C00F H00F 112.6(2) . . ?
 H00G C00G C00E 120.1(2) . . ?
 C00I C00G C00E 119.8(4) . . ?
 C00I C00G H00G 120.1(2) . . ?
 H00d C00H C00B 110.7(2) . . ?
 H00h C00H C00B 110.7(2) . . ?
 H00h C00H H00d 108.8 . . ?
 C00J C00H C00B 105.4(3) . . ?
 C00J C00H H00d 110.7(2) . . ?
 C00J C00H H00h 110.7(2) . . ?
 C00G C00I C00C 119.1(4) . . ?
 H00I C00I C00C 120.4(3) . . ?
 H00I C00I C00G 120.4(2) . . ?
 H00j C00J C00H 108.8(2) . . ?
 H00k C00J C00H 108.8(2) . . ?
 H00k C00J H00j 107.7 . . ?
 C00M C00J C00H 113.9(3) . . ?
 C00M C00J H00j 108.8(2) . . ?
 C00M C00J H00k 108.8(2) . . ?
 H00m C00K H00l 107.8 . . ?
 C00L C00K H00l 109.0(2) . . ?
 C00L C00K H00m 109.0(2) . . ?
 C00N C00K H00l 109.0(2) . . ?
 C00N C00K H00m 109.0(2) . . ?
 C00N C00K C00L 113.1(4) . . ?
 C00K C00L C00F 105.9(3) . . ?
 H00n C00L C00F 110.6(2) . . ?
 H00n C00L C00K 110.6(2) . . ?
 H00o C00L C00F 110.6(2) . . ?
 H00o C00L C00K 110.6(2) . . ?
 H00o C00L H00n 108.7 . . ?
 H00p C00M C00J 116.0(2) . . ?
 C00N C00M C00J 128.0(4) . . ?
 C00N C00M H00p 116.0(3) . . ?
 C00M C00N C00K 126.9(4) . . ?
 H00q C00N C00K 116.5(2) . . ?
 H00q C00N C00M 116.5(3) . . ?

loop_
  _geom_torsion_atom_site_label_1
  _geom_torsion_atom_site_label_2
  _geom_torsion_atom_site_label_3
  _geom_torsion_atom_site_label_4
  _geom_torsion
  _geom_torsion_site_symmetry_1
  _geom_torsion_site_symmetry_2
  _geom_torsion_site_symmetry_3
  _geom_torsion_site_symmetry_4
  _geom_torsion_publ_flag
 N008 N009 C00B C00F 107.3(4) . . . . ?
 N008 N009 C00B C00H -143.8(3) . . . . ?
 N008 N009 C00F C00B -102.6(4) . . . . ?
 N008 N009 C00F C00L -0.4(4) . . . . ?
 N008 C00A C00C C00I 0.4(4) . . . . ?
 N008 C00E C00G C00I 0.6(5) . . . . ?
 N009 C00B C00F C00L -122.9(3) . . . . ?
 N009 C00B C00H C00J -151.5(4) . . . . ?
 N009 C00F C00B C00H -113.9(3) . . . . ?
 N009 C00F C00L C00K -133.4(4) . . . . ?
 C00A C00C C00I C00G -1.5(5) . . . . ?
 C00B C00F C00L C00K -60.4(4) . . . . ?
 C00B C00H C00J C00M 68.9(4) . . . . ?
 C00C C00I C00G C00E 1.0(5) . . . . ?
 C00F C00L C00K C00N -43.1(4) . . . . ?
 C00H C00J C00M C00N -80.7(4) . . . . ?
 C00J C00M C00N C00K 1.1(5) . . . . ?

loop_
  _diffrn_refln_index_h
  _diffrn_refln_index_k
  _diffrn_refln_index_l
  _diffrn_refln_intensity_net
  _diffrn_refln_intensity_u
 -2 0 0 6768.72 136.89
 -2 0 0 6659.43 146.39
 -2 0 0 6978.2 146.19
 2 0 0 6761.72 145.29
 2 0 0 6878.61 137.39
 2 0 0 6390.56 145.99
 -3 0 0 16.5 7
 -3 0 0 25.3 6.9
 -3 0 0 15.7 4.5
 3 0 0 17.7 4.8
 3 0 0 28 8.2
 3 0 0 26.8 7.4
 -4 0 0 6.4 4
 -4 0 0 3.5 5.8
 4 0 0 5.8 4
 4 0 0 7 6.1
 4 0 0 1.1 6
 -5 0 0 17.2 5.6
 -5 0 0 21.9 8.3
 -5 0 0 5.7 6.6
 -5 0 0 19.5 6.2
 5 0 0 14.6 6.6
 5 0 0 9.7 7.5
 5 0 0 4.3 4.3
 -6 0 0 19.6 11.6
 -6 0 0 65.69 16
 -6 0 0 68.89 11.2
 -6 0 0 45 10.3
 6 0 0 54.39 10.9
 6 0 0 38 13.6
 6 0 0 35.1 12.3
 -7 0 0 7.3 11.7
 -7 0 0 9.5 7.4
 7 0 0 11.1 10.7
 7 0 0 13.1 6.9
 -8 0 0 135.29 20.3
 -8 0 0 169.88 32.5
 8 0 0 108.09 27
 8 0 0 181.08 19.3
 -9 0 0 16.5 12
 -9 0 0 -9.8 15.1
 9 0 0 -10.7 10.4
 9 0 0 19.4 19.9
 10 -1 0 11.7 17.8
 -10 1 0 34.7 28.2
 9 -1 0 1.5 8.5
 -9 1 0 5.3 10.2
 -9 1 0 15.3 15.4
 8 -1 0 97.09 25.7
 8 -1 0 65.19 13.4
 -8 1 0 65.49 15.1
 -8 1 0 96.09 23.6
 -8 1 0 96.49 14.7
 7 -1 0 27.9 16.2
 7 -1 0 44.1 9
 7 -1 0 39.4 13.8
 -7 1 0 61.69 17.9
 -7 1 0 40.2 8.7
 -7 1 0 53.49 9.2
 6 -1 0 21.7 10.8
 6 -1 0 23.5 6.7
 6 -1 0 21 10
 -6 1 0 6.3 9.8
 -6 1 0 13.3 5.9
 -6 1 0 24.8 7
 5 -1 0 78.59 16.1
 5 -1 0 95.89 16.5
 5 -1 0 92.79 8.6
 -5 1 0 77.69 15.9
 -5 1 0 86.19 7.9
 -5 1 0 77.69 8.3
 -5 1 0 144.39 22.8
 4 -1 0 6.5 5.4
 4 -1 0 9 5.1
 4 -1 0 8.9 3.4
 -4 1 0 2.3 4.6
 -4 1 0 4 2.4
 -4 1 0 2.4 3.2
 3 -1 0 204.68 8.5
 3 -1 0 198.08 15.1
 3 -1 0 208.08 15
 -3 1 0 202.68 8.1
 -3 1 0 210.18 15.6
 2 -1 0 343.47 16.6
 2 -1 0 339.37 16
 -2 1 0 354.86 16.9
 1 -1 0 44.9 3.7
 1 -1 0 41.4 2.5
 1 -1 0 36.7 2.5
 -1 1 0 49.5 4.1
 -1 1 0 38.6 3.8
 -1 -1 0 0.6 2.8
 -1 -1 0 4.3 3.2
 -1 -1 0 1.5 3
 1 1 0 3.8 3.3
 1 1 0 3.7 2.9
 -2 -1 0 318.67 18.1
 -2 -1 0 306.37 15.4
 -2 -1 0 295.77 18.1
 2 1 0 275.27 17.4
 2 1 0 294.37 15.7
 2 1 0 270.77 16.4
 -3 -1 0 31.3 7.2
 -3 -1 0 42 9.9
 -3 -1 0 26.3 9.1
 3 1 0 34 8.9
 3 1 0 32.6 7.9
 3 1 0 24.2 8.4
 -4 -1 0 6.2 5.2
 4 1 0 13.6 6.7
 4 1 0 0.5 3.4
 4 1 0 10.7 6.2
 -5 -1 0 45.5 12.1
 -5 -1 0 84.59 19.3
 -5 -1 0 56.89 12.2
 5 1 0 51.49 13.4
 5 1 0 61.19 13.2
 -6 -1 0 16.1 8.7
 -6 -1 0 19.3 10.2
 -6 -1 0 21.6 11.4
 6 1 0 13.9 8.2
 6 1 0 21.1 13.7
 -7 -1 0 41.9 17.6
 -7 -1 0 71.39 16.2
 7 1 0 61.99 15.4
 7 1 0 24.8 18.8
 -8 -1 0 35.9 17.9
 -8 -1 0 5.5 9.8
 8 1 0 32.3 11.7
 8 1 0 15.6 17.5
 -9 -1 0 -33.5 16.3
 -9 -1 0 -23.7 13.4
 9 1 0 64.29 23.7
 9 1 0 -14.7 12.5
 10 -2 0 21.1 17
 -10 2 0 18.6 15.1
 9 -2 0 4.8 14.9
 -9 2 0 21.4 18.3
 -9 2 0 1 5.7
 8 -2 0 2 13.5
 8 -2 0 62.59 18.2
 -8 2 0 66.09 18.5
 -8 2 0 37.5 7.2
 -8 2 0 34.4 6.5
 7 -2 0 49.1 15.1
 7 -2 0 45.1 14.4
 -7 2 0 52.69 6.4
 -7 2 0 44.9 6.1
 -7 2 0 59.79 16.8
 6 -2 0 176.38 10.1
 6 -2 0 186.18 21.8
 6 -2 0 139.49 16.7
 -6 2 0 194.78 21.7
 -6 2 0 176.48 9.4
 -6 2 0 182.08 8.7
 5 -2 0 0.4 4.8
 5 -2 0 -1.3 4.9
 -5 2 0 5.9 2.1
 -5 2 0 2.6 1.4
 -5 2 0 -0.9 5.1
 4 -2 0 126.29 19.2
 4 -2 0 123.99 18.1
 4 -2 0 103.99 12.4
 -4 2 0 86.49 13.4
 -4 2 0 114.49 12.9
 3 -2 0 786.12 31.6
 3 -2 0 871.61 33.8
 3 -2 0 891.61 31.6
 -3 2 0 871.01 32.3
 2 -2 0 205.68 8
 2 -2 0 216.38 11.3
 2 -2 0 225.78 12
 2 -2 0 220.58 8.4
 -2 2 0 225.18 8.7
 -2 2 0 247.48 12.2
 -2 2 0 205.88 11.5
 1 -2 0 3198.28 70.89
 1 -2 0 3352.86 65.39
 1 -2 0 3215.68 64.89
 -1 2 0 3199.68 65.39
 -1 2 0 3229.48 71.69
 -1 2 0 3227.38 65.09
 0 -2 0 508.95 20.1
 0 -2 0 486.15 15.7
 0 -2 0 539.95 16.1
 0 2 0 578.74 21.5
 0 2 0 549.85 16.6
 0 2 0 521.15 16.1
 -1 -2 0 321.07 16.1
 -1 -2 0 353.66 17
 -1 -2 0 338.57 17.5
 1 2 0 326.67 16.2
 1 2 0 308.67 16.2
 1 2 0 354.76 18.4
 -2 -2 0 99.49 11.2
 -2 -2 0 104.59 10.6
 -2 -2 0 123.79 12.5
 2 2 0 111.29 11.9
 2 2 0 113.59 11.6
 -3 -2 0 60.59 12.1
 -3 -2 0 90.29 15.9
 3 2 0 42.1 9.6
 3 2 0 47.6 10.4
 3 2 0 61.19 12.3
 -4 -2 0 14.7 6.6
 4 2 0 7.5 6.8
 4 2 0 5.2 4.6
 -5 -2 0 111.79 19.9
 -5 -2 0 172.38 27.6
 -5 -2 0 123.49 21.8
 5 2 0 126.99 20.6
 5 2 0 140.29 24.2
 -6 -2 0 110.49 22.7
 -6 -2 0 146.19 23.8
 -6 -2 0 127.79 25
 6 2 0 118.29 24.2
 6 2 0 107.79 20.8
 -7 -2 0 182.28 28.3
 -7 -2 0 175.58 34.6
 -7 -2 0 179.28 31
 7 2 0 111.39 26
 7 2 0 195.78 22.3
 -8 -2 0 67.69 18.5
 -8 -2 0 67.09 22.1
 8 2 0 14.4 21.3
 8 2 0 80.89 18.4
 -9 -2 0 -4 15.5
 -9 -2 0 6.2 21.5
 10 -3 0 -44.3 16.5
 -10 3 0 -10 19.5
 9 -3 0 138.89 27.1
 9 -3 0 136.49 33.9
 -9 3 0 157.88 31.5
 8 -3 0 110.59 21.9
 8 -3 0 81.69 20.1
 8 -3 0 87.89 22.5
 -8 3 0 88.69 22.5
 7 -3 0 54.69 15.7
 7 -3 0 75.39 16.7
 7 -3 0 85.49 19.2
 -7 3 0 86.69 19
 6 -3 0 35.5 11.6
 6 -3 0 42.2 12.9
 6 -3 0 65.99 13.8
 -6 3 0 62.09 14.9
 5 -3 0 149.39 15.2
 5 -3 0 170.78 16.8
 4 -3 0 1580.94 52.19
 4 -3 0 1491.55 49.6
 -4 3 0 1591.04 51.29
 3 -3 0 169.28 7.8
 3 -3 0 143.49 11.4
 3 -3 0 165.08 8.1
 3 -3 0 156.38 11.9
 -3 3 0 166.88 11.9
 -3 3 0 160.88 8.7
 -3 3 0 163.88 13.7
 -3 3 0 153.68 11.5
 2 -3 0 23.6 4
 2 -3 0 28.7 5.7
 2 -3 0 29.3 5.2
 2 -3 0 17.6 4.3
 -2 3 0 19.4 3.9
 -2 3 0 14.5 4.5
 -2 3 0 17.9 3.7
 1 -3 0 58.79 8.6
 -1 3 0 56.99 3.6
 -1 3 0 52.39 3.3
 -1 3 0 56.39 8.9
 0 -3 0 553.34 24.2
 0 -3 0 539.35 18.2
 0 -3 0 547.75 18.4
 0 3 0 552.94 25.2
 0 3 0 508.75 18.2
 0 3 0 559.64 19
 -1 -3 0 122.89 11.2
 -1 -3 0 127.29 12.2
 -1 -3 0 152.18 11.6
 1 3 0 131.89 11.3
 1 3 0 153.58 11.3
 1 3 0 173.18 14.9
 -2 -3 0 1184.18 43.5
 -2 -3 0 1204.98 44.2
 2 3 0 1157.58 44
 2 3 0 1093.29 44.8
 -3 -3 0 26.3 8.6
 3 3 0 18 7.6
 -4 -3 0 47.4 12.9
 -4 -3 0 50.09 13
 -4 -3 0 66.39 15.4
 4 3 0 60.39 14.7
 4 3 0 78.39 16.5
 -5 -3 0 128.99 22.8
 -5 -3 0 147.59 24.1
 -5 -3 0 115.39 22.6
 5 3 0 155.78 26.3
 5 3 0 169.88 25.9
 -6 -3 0 126.59 26
 -6 -3 0 76.59 17.8
 -6 -3 0 65.89 21.2
 6 3 0 53.49 21
 6 3 0 32.1 14.1
 -7 -3 0 94.29 23.2
 -7 -3 0 90.69 21.9
 7 3 0 88.19 24
 7 3 0 116.79 23.1
 -8 -3 0 -6.9 11.4
 -8 -3 0 -1.9 14.2
 8 3 0 24.6 14.7
 10 -4 0 17.3 15.8
 9 -4 0 0.3 10.6
 -9 4 0 49.6 17.5
 8 -4 0 395.06 31.9
 8 -4 0 429.56 36.2
 -8 4 0 413.56 35.3
 7 -4 0 149.59 18.7
 7 -4 0 176.08 21.4
 6 -4 0 124.29 20.9
 6 -4 0 105.79 16.3
 -6 4 0 96.79 17
 5 -4 0 192.08 17.9
 5 -4 0 213.18 17.5
 -5 4 0 184.58 16.1
 4 -4 0 1009.9 37.5
 4 -4 0 1001.4 36.3
 4 -4 0 1020.2 27.1
 4 -4 0 1036.9 27
 -4 4 0 1008.6 29.8
 -4 4 0 1009.1 36.8
 -4 4 0 1019.1 41.8
 3 -4 0 89.09 7.9
 3 -4 0 98.79 9
 3 -4 0 92.69 7.9
 3 -4 0 90.99 8.7
 -3 4 0 94.29 8.3
 -3 4 0 85.89 8.8
 2 -4 0 340.77 17.7
 2 -4 0 353.66 19.4
 2 -4 0 355.66 10.6
 -2 4 0 343.57 19
 -2 4 0 330.17 11.6
 -2 4 0 349.57 11.6
 1 -4 0 42.2 8.5
 -1 4 0 39.3 3.6
 -1 4 0 31.6 8.3
 -1 4 0 36.9 3.4
 0 -4 0 709.53 23.6
 0 4 0 716.53 33.4
 0 4 0 678.73 23.9
 -1 -4 0 3.8 3.7
 1 4 0 4.9 4.9
 -2 -4 0 142.09 14.6
 2 4 0 160.38 15.7
 2 4 0 169.58 18.1
 -3 -4 0 14.1 8.6
 -3 -4 0 17.6 8.7
 -3 -4 0 20.9 11.3
 3 4 0 22.6 10.2
 3 4 0 3.1 6.4
 -4 -4 0 171.68 19.2
 -4 -4 0 153.78 24
 -4 -4 0 190.98 21.3
 4 4 0 188.58 27.9
 -5 -4 0 5.3 11.8
 -5 -4 0 -2.5 7.7
 -5 -4 0 13.8 11.1
 5 4 0 14.7 12.9
 5 4 0 6 10.3
 -6 -4 0 16.1 9.4
 -6 -4 0 22.8 11.8
 6 4 0 -4.1 19.7
 6 4 0 29.1 14
 -7 -4 0 41.7 16.6
 -7 -4 0 25.1 16.6
 7 4 0 86.89 22.3
 10 -5 0 -2.9 14.4
 9 -5 0 27 13.2
 -9 5 0 -16.5 16.4
 8 -5 0 192.38 22.4
 8 -5 0 235.08 25.5
 -8 5 0 219.18 25
 7 -5 0 27.9 10.6
 7 -5 0 20.8 10.5
 -7 5 0 20.8 11
 6 -5 0 321.17 24.1
 6 -5 0 290.07 21.7
 -6 5 0 297.17 22.9
 5 -5 0 521.55 17
 5 -5 0 533.85 17.1
 5 -5 0 526.15 28.3
 5 -5 0 530.35 26.7
 -5 5 0 515.05 27.5
 4 -5 0 206.88 13.3
 4 -5 0 207.48 13.5
 4 -5 0 208.78 14.7
 4 -5 0 210.28 12.6
 -4 5 0 227.18 14.6
 -4 5 0 221.88 14.6
 3 -5 0 37.7 4.2
 3 -5 0 37.9 4.5
 3 -5 0 41.9 8.9
 3 -5 0 37.2 6.9
 -3 5 0 33 8.2
 -3 5 0 35.6 5.6
 2 -5 0 105.29 12.1
 2 -5 0 110.69 11.6
 -2 5 0 129.49 13.6
 1 -5 0 173.78 17
 -1 5 0 151.68 15.4
 -1 5 0 149.79 7.4
 0 -5 0 75.49 7.7
 0 5 0 71.39 10
 0 5 0 88.99 17.1
 -1 -5 0 114.19 11.6
 -1 -5 0 119.39 12.1
 1 5 0 117.09 12.7
 1 5 0 130.09 20.9
 -2 -5 0 43 10.4
 -2 -5 0 49.1 10.4
 -2 -5 0 43.6 13.6
 2 5 0 50.49 12.1
 2 5 0 48.9 13.3
 -3 -5 0 377.56 28
 -3 -5 0 385.26 31.8
 -3 -5 0 387.76 28
 3 5 0 388.76 29.1
 3 5 0 390.76 31.8
 -4 -5 0 140.59 27.2
 -4 -5 0 166.88 26.7
 -4 -5 0 198.28 21.6
 4 5 0 156.88 25.6
 4 5 0 177.18 30.2
 -5 -5 0 99.49 22.3
 -5 -5 0 102.99 21.2
 -5 -5 0 115.69 24.2
 5 5 0 66.59 20.3
 5 5 0 63.09 19.1
 -6 -5 0 10.5 12.5
 -6 -5 0 -5.4 11.3
 6 5 0 -21.6 11.7
 10 -6 0 5.2 13.5
 9 -6 0 63.09 17.5
 8 -6 0 145.09 23.8
 8 -6 0 141.39 24
 -8 6 0 122.89 25.4
 7 -6 0 179.38 20.7
 7 -6 0 175.88 19.3
 -7 6 0 179.48 21.4
 6 -6 0 12 7.3
 6 -6 0 15 3
 6 -6 0 14.2 3.1
 6 -6 0 2 5.6
 -6 6 0 14.1 8
 5 -6 0 27.1 7
 5 -6 0 37.1 7.3
 5 -6 0 38 9.2
 5 -6 0 32.4 6.1
 -5 6 0 43.8 12.4
 -5 6 0 39 8.8
 -5 6 0 30.2 8.2
 4 -6 0 121.09 8.7
 4 -6 0 132.59 12.8
 4 -6 0 121.19 11.4
 4 -6 0 135.99 10.1
 -4 6 0 150.48 15
 3 -6 0 474.95 26.9
 -3 6 0 457.95 27.5
 2 -6 0 431.26 27.9
 -2 6 0 442.86 28.5
 1 -6 0 164.98 24.1
 -1 6 0 172.28 19.1
 0 -6 0 156.38 25.3
 0 -6 0 99.59 9.3
 0 -6 0 98.49 9.2
 0 6 0 128.09 21.2
 -1 -6 0 4.7 5.1
 -1 -6 0 15.9 7.8
 -1 -6 0 7.4 5.3
 1 6 0 19.3 7.9
 1 6 0 1.5 7.2
 -2 -6 0 28.3 9.8
 -2 -6 0 26.5 10.1
 -2 -6 0 25.8 9.3
 2 6 0 10.9 9.5
 2 6 0 16 9.6
 -3 -6 0 -2.5 7.6
 -3 -6 0 14.2 7.5
 -3 -6 0 23.8 8.9
 3 6 0 -4.7 8.6
 3 6 0 11 11.9
 -4 -6 0 20.4 11
 -4 -6 0 22.2 10.7
 -4 -6 0 17 12
 -5 -6 0 -7.6 9.5
 -5 -6 0 20.3 13.5
 5 6 0 -12.7 11.2
 -6 -6 0 11 14.1
 -6 -6 0 68.09 21.4
 6 6 0 40 19.9
 10 -7 0 -9.1 12
 9 -7 0 12.5 12.3
 8 -7 0 175.68 25.7
 8 -7 0 163.58 23.4
 7 -7 0 5.6 8
 7 -7 0 18 8.4
 -7 7 0 1.7 12.9
 6 -7 0 27.8 6.5
 6 -7 0 21.6 7.3
 6 -7 0 9.5 6.5
 5 -7 0 12.8 6.1
 5 -7 0 3 5.8
 5 -7 0 10.6 4.3
 5 -7 0 3.6 3.6
 -5 7 0 5.3 7.7
 4 -7 0 124.79 18.4
 -4 7 0 137.89 16.3
 3 -7 0 52.09 12.9
 -3 7 0 34.1 11.4
 2 -7 0 52.39 13
 -2 7 0 38.8 13.1
 1 -7 0 195.48 28.4
 -1 7 0 184.48 27.2
 0 -7 0 174.28 28.7
 0 -7 0 182.78 11.5
 0 -7 0 161.68 11.8
 0 7 0 173.68 26.8
 -1 -7 0 118.49 12.6
 -1 -7 0 106.39 20.5
 -1 -7 0 104.19 12.9
 1 7 0 99.59 22.3
 -2 -7 0 50.19 16.6
 -2 -7 0 59.89 14
 -2 -7 0 51.19 12.6
 2 7 0 37.6 14.9
 -3 -7 0 20.4 9.1
 -3 -7 0 20 12
 -3 -7 0 43.2 17
 3 7 0 29.9 18
 -4 -7 0 -4.5 8.1
 -4 -7 0 10.7 10.3
 4 7 0 -10.1 13.1
 5 7 0 3.2 14.7
 9 -8 0 34.9 12.7
 8 -8 0 -4.4 8.5
 8 -8 0 -8.8 7.2
 7 -8 0 49.6 10.5
 7 -8 0 57.99 11.9
 7 -8 0 49 7.3
 6 -8 0 28.4 6.3
 6 -8 0 42.8 12.1
 6 -8 0 34.5 7
 6 -8 0 41.2 9.1
 5 -8 0 20.2 8.3
 -5 8 0 27.1 11.2
 4 -8 0 238.98 22.1
 -4 8 0 252.17 24.5
 3 -8 0 83.89 17.8
 -3 8 0 114.89 21.8
 2 -8 0 9.3 8.4
 -2 8 0 7.2 6.9
 1 -8 0 9.4 8.6
 -1 8 0 8.1 9.8
 0 -8 0 81.79 7.4
 0 -8 0 60.49 17.9
 0 8 0 85.59 22.5
 -1 -8 0 25.1 8.2
 -1 -8 0 33.6 15.4
 -1 -8 0 33.4 7.9
 1 8 0 -2 13
 -2 -8 0 4.6 7.3
 -2 -8 0 10.9 13
 2 8 0 -14.4 11.2
 -3 -8 0 80.39 20.9
 -3 -8 0 83.79 22.6
 -3 -8 0 81.39 17.8
 3 8 0 42.3 16.8
 8 -9 0 37.7 11.3
 8 -9 0 48.6 10.6
 7 -9 0 0.8 5.6
 7 -9 0 11 5
 6 -9 0 7.6 7.5
 -6 9 0 18 12.9
 -6 9 0 7.4 12.9
 5 -9 0 31.2 11.1
 -5 9 0 27.1 15.6
 4 -9 0 -0.4 8.3
 -4 9 0 -8.3 10.7
 3 -9 0 65.49 17.5
 -3 9 0 57.99 17
 2 -9 0 14.3 10.4
 -2 9 0 29.8 12.5
 1 -9 0 51.59 18.3
 -1 9 0 83.79 22.2
 0 -9 0 14.8 10.4
 0 9 0 -13.2 10.1
 -1 -9 0 35.3 9.2
 -1 -9 0 71.09 20.1
 -1 -9 0 44.6 9.7
 1 9 0 27.2 19.8
 -2 -9 0 4 9.2
 -2 -9 0 3.5 14.5
 -2 -9 0 -0.4 6.7
 2 9 0 -23.3 13.3
 6 -10 0 85.19 16
 -6 10 0 55.19 22.3
 5 -10 0 -7.1 9.7
 -5 10 0 35.1 16.8
 4 -10 0 23.6 13.6
 -4 10 0 -2.2 12.9
 3 -10 0 -8.9 10.4
 -3 10 0 -8.2 15.5
 2 -10 0 11.7 12.9
 -2 10 0 27.7 19
 1 -10 0 55.59 19.9
 -1 10 0 20.4 18.5
 0 -10 0 -5.6 10.5
 0 10 0 -0.4 16.4
 3 -11 1 7.7 15
 -4 11 -1 5.3 16.1
 4 -11 1 -5.5 11.7
 0 10 -1 2.8 16.6
 0 -10 1 35.3 13
 -1 10 -1 47 19.5
 1 -10 1 57.59 16.2
 -2 10 -1 -13 13.3
 2 -10 1 -4.1 9.6
 -3 10 -1 62.39 17.7
 3 -10 1 29.5 12.4
 -4 10 -1 -6 12.9
 4 -10 1 -13.2 6.4
 -5 10 -1 48.4 16
 5 -10 1 21 12.1
 -6 10 -1 -6.8 16.9
 6 -10 1 24.8 10.8
 2 9 -1 -13 15.1
 -2 -9 1 19 14.5
 -2 -9 1 21.7 9
 1 9 -1 10.3 12.6
 -1 -9 1 26.1 8.1
 -1 -9 1 15.7 15.7
 -1 -9 1 20.5 8.5
 0 9 -1 3.4 13.5
 0 -9 1 -12 9.9
 0 -9 1 13.9 4.8
 -1 9 -1 27.2 16.1
 1 -9 1 64.19 21.4
 -2 9 -1 -8.1 7.8
 2 -9 1 -8.1 8.3
 -3 9 -1 34.1 14.5
 3 -9 1 53.29 13.2
 -4 9 -1 151.08 23.1
 4 -9 1 181.78 19.9
 -5 9 -1 -13 9.6
 5 -9 1 -0.4 8.1
 -6 9 -1 24.8 13.8
 6 -9 1 16.4 4.3
 6 -9 1 33.3 10.3
 6 -9 1 18.4 5.2
 7 -9 1 8.5 6.6
 7 -9 1 13.6 8.4
 8 -9 1 23.7 12
 8 -9 1 4.3 8.9
 9 -9 1 16.1 13.4
 4 8 -1 -13.5 14
 -4 -8 1 8.1 11.9
 -4 -8 1 54.79 19.1
 3 8 -1 47.5 18.2
 -3 -8 1 74.59 17.7
 -3 -8 1 20.1 17.5
 -3 -8 1 49.6 13.8
 2 8 -1 16 12.4
 -2 -8 1 9.4 12.5
 -2 -8 1 3.1 7.3
 -2 -8 1 9.9 8.6
 1 8 -1 59.09 17.4
 -1 -8 1 72.49 14.1
 -1 -8 1 68.79 13.1
 -1 -8 1 50.29 15.5
 0 8 -1 8.3 9.5
 0 -8 1 16.9 5.8
 0 -8 1 8 7.2
 -1 8 -1 -0.1 9.3
 1 -8 1 5.8 6.1
 -2 8 -1 363.16 28.8
 2 -8 1 382.06 30.2
 -3 8 -1 165.18 24.5
 3 -8 1 173.88 25.3
 -4 8 -1 185.88 20
 4 -8 1 194.38 19.2
 -5 8 -1 31.7 11.4
 5 -8 1 36.3 6.3
 5 -8 1 43 7
 5 -8 1 14.9 8.1
 -6 8 -1 47.6 15.4
 -6 8 -1 34.3 10.7
 6 -8 1 35.5 8.4
 6 -8 1 24.4 7.5
 6 -8 1 24.1 7.5
 6 -8 1 23.5 8
 7 -8 1 71.09 13
 7 -8 1 26.4 10.6
 7 -8 1 36.2 5
 8 -8 1 24.2 10.2
 8 -8 1 -0.1 9.7
 9 -8 1 7.5 9.9
 5 7 -1 -6.5 12
 -5 -7 1 0 13.4
 -5 -7 1 -8 10.8
 4 7 -1 51.79 17
 -4 -7 1 56.19 19.5
 -4 -7 1 77.69 19.1
 3 7 -1 -6.6 9
 -3 -7 1 -3 6.2
 -3 -7 1 14.1 9.6
 -3 -7 1 -0.2 8.6
 2 7 -1 41.5 13.7
 2 7 -1 66.29 19.2
 -2 -7 1 61.29 14
 -2 -7 1 80.89 15
 -2 -7 1 72.59 18.7
 1 7 -1 21.9 12.5
 1 7 -1 12.9 14.1
 -1 -7 1 28 9.2
 0 7 -1 24.2 10.2
 0 -7 1 18.5 6.7
 -1 7 -1 240.18 23.3
 1 -7 1 165.38 9.8
 -2 7 -1 11 8.5
 -3 7 -1 806.42 39.3
 3 -7 1 828.42 40.1
 -4 7 -1 1.5 5.7
 4 -7 1 12 7.3
 4 -7 1 5.6 3.6
 4 -7 1 0.5 2.8
 -5 7 -1 20 8.5
 5 -7 1 25.2 7.8
 5 -7 1 20.6 7.1
 5 -7 1 13.3 6.9
 5 -7 1 4.2 5.1
 -6 7 -1 6.7 5.4
 -6 7 -1 -1.8 8.6
 -6 7 -1 6 9.5
 6 -7 1 9.5 5.9
 6 -7 1 5.7 4.3
 6 -7 1 -3 5.5
 -7 7 -1 52.59 16.3
 7 -7 1 96.79 18.2
 7 -7 1 102.39 16.7
 8 -7 1 5.6 10
 8 -7 1 -3 8.9
 9 -7 1 37.9 14.9
 10 -7 1 41.7 17
 6 6 -1 -11.1 13.9
 -6 -6 1 23.2 14.3
 -6 -6 1 15.7 13.9
 5 6 -1 6.6 12.5
 -5 -6 1 20.7 15
 -5 -6 1 16.4 10.4
 4 6 -1 93.39 20.7
 4 6 -1 145.79 24
 -4 -6 1 105.09 21.7
 -4 -6 1 126.39 22.7
 -4 -6 1 152.38 27.7
 3 6 -1 26.3 11.4
 -3 -6 1 24.6 10.6
 2 6 -1 31.1 12.1
 2 6 -1 54.89 14.1
 -2 -6 1 27.6 9.2
 -2 -6 1 21.1 7.4
 1 6 -1 106.29 19.7
 1 6 -1 101.39 15
 -1 -6 1 88.79 14.6
 -1 -6 1 90.89 14.2
 0 6 -1 122.59 20.8
 0 6 -1 142.49 12.6
 0 -6 1 129.09 11.4
 0 -6 1 134.69 11.6
 -1 6 -1 193.38 12.1
 -1 6 -1 240.68 20.4
 1 -6 1 197.88 11.3
 1 -6 1 201.88 11
 -2 6 -1 242.18 17.2
 -2 6 -1 251.57 20.2
 2 -6 1 270.27 10.9
 2 -6 1 249.68 10.6
 -3 6 -1 2.9 3.8
 -3 6 -1 14 5.5
 3 -6 1 9.7 3.3
 3 -6 1 7.3 4.6
 -4 6 -1 425.56 21.6
 -4 6 -1 457.45 23.4
 4 -6 1 451.85 20.8
 4 -6 1 404.56 20.7
 4 -6 1 423.56 22
 4 -6 1 399.96 22
 -5 6 -1 4.4 6
 -5 6 -1 9.4 5.6
 -5 6 -1 7 8.5
 5 -6 1 14.1 4.4
 5 -6 1 8.3 3.8
 5 -6 1 2 5.1
 5 -6 1 19.4 6.9
 -6 6 -1 56.39 14.6
 6 -6 1 56.29 12.3
 6 -6 1 75.69 14.6
 -7 6 -1 -11.2 8
 7 -6 1 5.8 7.9
 7 -6 1 -8.5 7.4
 -8 6 -1 -2.8 13.8
 8 -6 1 6.4 11.2
 8 -6 1 19.2 11
 9 -6 1 42.8 16.2
 10 -6 1 124.09 27.2
 7 5 -1 65.89 24.8
 -7 -5 1 96.09 24
 -7 -5 1 88.39 24.9
 -6 -5 1 5.4 11
 -6 -5 1 -9.7 7.7
 5 5 -1 -9.1 7.6
 -5 -5 1 7.6 9.2
 -5 -5 1 32.7 11.7
 -5 -5 1 11.7 8.6
 4 5 -1 130.09 24.4
 4 5 -1 127.29 20.8
 -4 -5 1 126.99 22.1
 3 5 -1 24.7 10.2
 3 5 -1 26 10.9
 -3 -5 1 33.1 9.9
 -3 -5 1 16.4 9.2
 2 5 -1 28.2 9.1
 2 5 -1 31.6 11.4
 -2 -5 1 20.9 7.7
 -2 -5 1 20.9 8.7
 1 5 -1 27.9 7.9
 1 5 -1 40.6 11.8
 -1 -5 1 28.3 7.9
 -1 -5 1 36.4 8.9
 0 5 -1 495.05 22.5
 0 5 -1 535.25 30.1
 0 -5 1 516.15 22.1
 0 -5 1 506.95 22.2
 -1 5 -1 107.29 8.2
 -1 5 -1 134.59 13.2
 1 -5 1 97.19 8
 1 -5 1 97.69 7.7
 -2 5 -1 329.77 20.3
 -2 5 -1 328.57 14.5
 2 -5 1 339.37 14
 2 -5 1 329.87 19.1
 2 -5 1 335.77 14.2
 -3 5 -1 5.3 3.7
 -3 5 -1 3.9 3.9
 3 -5 1 4.4 4
 3 -5 1 2.1 3.3
 3 -5 1 8 4.3
 -4 5 -1 916.71 35.2
 -4 5 -1 913.91 30.3
 4 -5 1 941.11 34.9
 4 -5 1 884.01 30.1
 4 -5 1 967.7 37.5
 4 -5 1 928.01 28.8
 -5 5 -1 110.49 18.9
 -5 5 -1 89.39 14
 -5 5 -1 84.69 6.6
 5 -5 1 97.59 5.2
 5 -5 1 108.29 12.5
 5 -5 1 108.49 17
 5 -5 1 91.99 5.7
 -6 5 -1 65.99 16.1
 6 -5 1 54.89 13
 6 -5 1 48.4 11.9
 -7 5 -1 0.3 8.3
 7 -5 1 15.3 9.4
 7 -5 1 11.6 7.9
 8 -5 1 262.27 26.3
 8 -5 1 234.98 26
 -9 5 -1 4.9 15.3
 9 -5 1 19.5 11
 10 -5 1 4.6 14.3
 8 4 -1 -0.5 14.7
 -8 -4 1 32.8 20.5
 7 4 -1 -20.3 11
 -7 -4 1 -1.5 12.9
 -7 -4 1 29.6 15.8
 6 4 -1 37.7 14
 6 4 -1 26.4 20.9
 -6 -4 1 36.7 14.5
 -6 -4 1 11.1 11.5
 5 4 -1 403.86 32.4
 5 4 -1 405.56 34.4
 -5 -4 1 407.16 34.7
 4 4 -1 16.3 8.4
 4 4 -1 3.5 5.6
 -4 -4 1 9.4 8.2
 3 4 -1 61.09 14.2
 3 4 -1 52.89 13.7
 -3 -4 1 48.1 11.7
 -3 -4 1 54.09 14
 2 4 -1 297.27 22.7
 2 4 -1 298.27 21.6
 -2 -4 1 311.87 21.3
 -2 -4 1 308.77 21.4
 1 4 -1 1751.82 59.69
 1 4 -1 1740.23 53.99
 -1 -4 1 1739.83 52.59
 -1 -4 1 1724.73 52.69
 0 4 -1 515.95 23.5
 0 4 -1 531.05 27
 0 4 -1 506.55 21.2
 0 -4 1 520.75 21
 0 -4 1 542.25 21.6
 0 -4 1 483.35 24.6
 -1 4 -1 209.78 15
 -1 4 -1 204.58 11.4
 -1 4 -1 200.78 10.8
 1 -4 1 197.98 14
 1 -4 1 201.58 10.9
 1 -4 1 209.38 10.8
 -2 4 -1 21.9 4.8
 -2 4 -1 27.9 5.4
 -2 4 -1 27.4 6.4
 2 -4 1 24.8 5.7
 2 -4 1 22.7 5.7
 2 -4 1 33.4 6.2
 -3 4 -1 408.76 19.5
 -3 4 -1 392.86 16.8
 3 -4 1 390.16 19.4
 3 -4 1 386.86 20.4
 3 -4 1 382.16 15.9
 -4 4 -1 32.6 8.4
 -4 4 -1 17.7 6.8
 -4 4 -1 20 3.2
 4 -4 1 25.1 8.2
 4 -4 1 20.5 6.5
 4 -4 1 23.2 3.2
 4 -4 1 18.1 3.5
 -5 4 -1 655.23 33.4
 5 -4 1 611.14 31.7
 5 -4 1 656.53 35
 6 -4 1 67.19 14
 6 -4 1 82.99 16.5
 -7 4 -1 66.29 16.3
 7 -4 1 59.79 15.2
 7 -4 1 48.6 15.3
 -8 4 -1 17.3 11.8
 8 -4 1 11.7 10
 8 -4 1 8.3 9.2
 -9 4 -1 21.6 15.1
 9 -4 1 27.7 13.5
 10 -4 1 190.88 35.6
 8 3 -1 -20.3 31.7
 8 3 -1 31.6 15.4
 -8 -3 1 26 16.9
 -8 -3 1 9.7 12.5
 7 3 -1 -8.9 9.3
 7 3 -1 -10.9 16.1
 -7 -3 1 -3.4 12.2
 -7 -3 1 11.1 12.5
 6 3 -1 9.2 9.9
 6 3 -1 11.8 10.4
 -6 -3 1 31.4 14.1
 5 3 -1 34.6 12.8
 5 3 -1 18.1 9.2
 -5 -3 1 13.8 11.1
 -5 -3 1 -5.7 8.6
 4 3 -1 37.7 13.3
 4 3 -1 48.6 13.6
 -4 -3 1 44.1 11.9
 -4 -3 1 32 11
 3 3 -1 295.47 21.7
 -3 -3 1 309.97 23.4
 -3 -3 1 309.77 23.2
 2 3 -1 123.59 15.4
 2 3 -1 102.39 12.2
 -2 -3 1 143.49 13.8
 -2 -3 1 118.49 12.5
 1 3 -1 1456.45 45.2
 1 3 -1 1522.25 48.7
 1 3 -1 1413.96 45.4
 -1 -3 1 1550.44 45.8
 -1 -3 1 1480.35 45.1
 -1 -3 1 1522.25 47.5
 0 3 -1 506.25 19.3
 0 3 -1 486.15 19.2
 0 3 -1 496.85 22.5
 0 -3 1 465.25 21.4
 0 -3 1 498.95 19
 0 -3 1 532.75 19.7
 -1 3 -1 1630.54 40.5
 -1 3 -1 1595.04 44.1
 -1 3 -1 1608.14 41.1
 1 -3 1 1582.44 43.5
 1 -3 1 1628.04 40.8
 1 -3 1 1609.64 39.7
 -2 3 -1 135.59 9.9
 -2 3 -1 125.49 8.4
 -2 3 -1 138.59 9.9
 2 -3 1 138.89 10.7
 2 -3 1 144.29 9.9
 2 -3 1 134.99 8.6
 -3 3 -1 1986.7 56.49
 -3 3 -1 1871.81 54.39
 -3 3 -1 1909.91 42.4
 3 -3 1 1914.41 54.79
 3 -3 1 1876.41 41.6
 3 -3 1 1811.92 54.99
 4 -3 1 8.3 5.5
 4 -3 1 1.8 3.3
 5 -3 1 12.4 7.7
 5 -3 1 10.3 5.3
 -6 3 -1 12.7 6.3
 6 -3 1 3.3 7.3
 6 -3 1 21.8 7.3
 -7 3 -1 317.27 28.1
 7 -3 1 368.26 36
 7 -3 1 292.07 29.3
 7 -3 1 272.47 26.7
 -8 3 -1 21.3 11.9
 8 -3 1 5.6 12.6
 8 -3 1 -2 7.5
 8 -3 1 -9.5 11.9
 -9 3 -1 4.2 15.8
 9 -3 1 -2.6 15.5
 9 -3 1 11.5 11.3
 -10 3 -1 17.9 17.7
 10 -3 1 6.3 15.9
 9 2 -1 61.99 24.3
 9 2 -1 66.39 19.2
 -9 -2 1 65.09 27.1
 -9 -2 1 27.4 13.8
 8 2 -1 -1.9 17.6
 8 2 -1 17 11.3
 -8 -2 1 8.8 17
 -8 -2 1 -1.9 12.1
 7 2 -1 23.7 11.5
 7 2 -1 58.69 18.6
 -7 -2 1 44.3 16.2
 -7 -2 1 41.7 12.6
 -7 -2 1 40.8 17.5
 6 2 -1 88.69 17.7
 6 2 -1 124.89 24.2
 5 2 -1 0.8 4.5
 5 2 -1 12.8 9.3
 -5 -2 1 -4 5.9
 -5 -2 1 -1.8 6.2
 4 2 -1 31.1 10.9
 4 2 -1 51.49 11.7
 -4 -2 1 22.4 9.1
 -4 -2 1 51.09 12.4
 3 2 -1 87.19 15.5
 3 2 -1 89.39 13.7
 3 2 -1 75.79 12.4
 -3 -2 1 66.49 13.6
 -3 -2 1 76.19 9.3
 -3 -2 1 78.89 14.7
 2 2 -1 831.42 32.9
 2 2 -1 830.82 31.7
 -2 -2 1 801.72 30.7
 -2 -2 1 794.72 32.8
 -2 -2 1 814.52 33.4
 1 2 -1 4 3.5
 1 2 -1 4.3 4.1
 -1 -2 1 -1.6 2.9
 -1 -2 1 2.3 3.4
 -1 -2 1 -0.2 2.8
 0 2 -1 2197.18 54.59
 0 2 -1 2291.77 53.29
 0 2 -1 2255.67 52.79
 0 -2 1 2212.48 54.49
 0 -2 1 2328.87 53.19
 -1 2 -1 40.4 5.8
 -1 2 -1 42.9 6.7
 -1 2 -1 30.3 4.9
 1 -2 1 37.7 5.6
 1 -2 1 46.3 6.6
 1 -2 1 39.4 4.4
 -2 2 -1 1635.94 46.1
 -2 2 -1 1601.44 36.4
 2 -2 1 1731.43 36.3
 2 -2 1 1597.74 44.8
 2 -2 1 1643.24 46.1
 -3 2 -1 38.5 2.7
 -3 2 -1 46.4 3.5
 -3 2 -1 67.49 11.1
 3 -2 1 51.19 9.7
 3 -2 1 48.4 3.3
 3 -2 1 78.59 12.9
 -4 2 -1 199.38 8.1
 -4 2 -1 215.18 8.2
 -4 2 -1 242.18 19.8
 -4 2 -1 221.88 18.1
 4 -2 1 200.38 17.8
 4 -2 1 251.77 22.8
 4 -2 1 224.58 18
 -5 2 -1 2.1 2.2
 -5 2 -1 -0.3 1.8
 5 -2 1 8.1 7.4
 5 -2 1 3.3 7.5
 5 -2 1 -1.7 5.2
 -6 2 -1 161.88 20.2
 -6 2 -1 191.48 10.5
 -6 2 -1 182.68 10.5
 6 -2 1 194.68 23.1
 6 -2 1 182.58 25.1
 6 -2 1 216.68 21.5
 -7 2 -1 15.1 10.5
 -7 2 -1 16.2 5.5
 -7 2 -1 10.1 4.1
 7 -2 1 12.2 11
 7 -2 1 13.8 12.4
 7 -2 1 18.8 13.3
 -8 2 -1 218.08 14.5
 -8 2 -1 204.08 13.6
 -8 2 -1 216.98 34
 8 -2 1 258.77 31.8
 8 -2 1 241.78 39.3
 8 -2 1 234.68 29.5
 -9 2 -1 5.4 16.1
 -9 2 -1 16.2 7.3
 9 -2 1 29.6 21
 9 -2 1 33.6 15
 -10 2 -1 -5.5 23.8
 10 -2 1 24.3 18
 9 1 -1 5.8 23.5
 9 1 -1 17.7 12.2
 -9 -1 1 37.5 14.2
 -9 -1 1 16.4 20.5
 8 1 -1 70.79 22.9
 8 1 -1 76.79 18.6
 -8 -1 1 51.49 15.1
 -8 -1 1 112.19 26.1
 7 1 -1 10.4 7.8
 7 1 -1 14.7 12.9
 -7 -1 1 6.2 8.3
 6 1 -1 -1.9 7.7
 6 1 -1 2.5 7.1
 -6 -1 1 -3.3 8.3
 -6 -1 1 3.1 7.9
 5 1 -1 4.5 4.8
 5 1 -1 7.4 7.7
 5 1 -1 4.7 6
 -5 -1 1 8.3 7
 -5 -1 1 -2.9 5.9
 4 1 -1 83.29 15.6
 4 1 -1 66.09 14.2
 4 1 -1 63.09 11.2
 -4 -1 1 79.39 16.7
 -4 -1 1 90.49 16.2
 -4 -1 1 81.29 12.1
 3 1 -1 312.87 17.1
 3 1 -1 302.77 20.5
 3 1 -1 303.17 21.5
 -3 -1 1 318.87 16.9
 -3 -1 1 326.37 22
 -3 -1 1 323.97 21.7
 2 1 -1 39.9 9
 2 1 -1 43.4 8.7
 2 1 -1 35.1 6.5
 -2 -1 1 46.7 8.9
 -2 -1 1 41.3 7.2
 -2 -1 1 40 9
 1 1 -1 1972.6 47.8
 1 1 -1 2035.9 50.79
 -1 -1 1 1990.7 50.59
 -1 -1 1 1982.5 47.9
 -1 -1 1 2034.8 50.69
 -1 1 -1 641.24 16.3
 -1 1 -1 639.74 21
 1 -1 1 642.94 21.2
 1 -1 1 651.53 20.6
 1 -1 1 581.44 16.1
 -2 1 -1 50.89 9.4
 -2 1 -1 32.8 3.6
 -2 1 -1 42.2 5.5
 -2 1 -1 30.6 6.6
 2 -1 1 30.4 7.3
 2 -1 1 39.5 9.4
 2 -1 1 33.8 3.8
 2 -1 1 37.3 8
 -3 1 -1 346.67 21.7
 -3 1 -1 383.56 14.5
 -3 1 -1 372.76 22
 -3 1 -1 375.56 14.5
 3 -1 1 418.06 23.6
 3 -1 1 389.46 16.4
 -4 1 -1 344.37 15.8
 -4 1 -1 339.37 23.9
 -4 1 -1 375.06 25
 -4 1 -1 355.36 15.6
 4 -1 1 337.47 17.2
 4 -1 1 357.76 25.2
 4 -1 1 360.86 23.9
 -5 1 -1 5.2 6.4
 -5 1 -1 3.4 3.4
 -5 1 -1 0.5 5.2
 -5 1 -1 -0.5 3.2
 5 -1 1 0.7 3.7
 5 -1 1 10.2 6.8
 5 -1 1 -0.8 5.9
 -6 1 -1 12.6 9
 -6 1 -1 2.1 4.2
 -6 1 -1 -0.2 4.4
 6 -1 1 4 7.8
 6 -1 1 0.3 4.6
 -7 1 -1 20.3 7.5
 -7 1 -1 13.5 7.7
 -7 1 -1 22.8 12.4
 7 -1 1 12.5 6.5
 7 -1 1 29.6 12
 -8 1 -1 123.69 15.2
 -8 1 -1 88.99 21.9
 8 -1 1 147.29 17
 8 -1 1 116.99 28.4
 -9 1 -1 14.9 13.8
 -9 1 -1 35.6 11.5
 9 -1 1 18.1 16
 -10 1 -1 -11.8 20.3
 10 -1 1 1.5 20.3
 10 0 -1 22 30.5
 -10 0 1 10.6 22.5
 -10 0 1 -5.4 17.4
 9 0 -1 151.58 21.7
 9 0 -1 119.39 27.8
 -9 0 1 179.58 25.6
 -9 0 1 176.18 36.2
 8 0 -1 1 8
 8 0 -1 6.4 12.7
 -8 0 1 23.1 15
 -8 0 1 12.5 7.9
 7 0 -1 27.6 12.2
 7 0 -1 16.9 7.4
 -7 0 1 15.3 8.4
 6 0 -1 95.29 17.8
 6 0 -1 44.6 15.2
 6 0 -1 56.89 11.5
 -6 0 1 64.09 17
 -6 0 1 74.09 11.3
 5 0 -1 38.7 10.5
 5 0 -1 64.89 14.2
 5 0 -1 60.49 10
 -5 0 1 58.29 9.5
 -5 0 1 81.59 16.2
 -5 0 1 85.99 18
 4 0 -1 893.71 40.3
 4 0 -1 967.2 42.6
 4 0 -1 920.41 31
 -4 0 1 901.31 41.2
 -4 0 1 917.31 30.2
 -4 0 1 923.41 41.1
 3 0 -1 610.34 21.2
 3 0 -1 581.74 28.8
 3 0 -1 568.24 27.6
 -3 0 1 605.14 20.9
 -3 0 1 648.64 29.7
 -3 0 1 631.64 29.3
 2 0 -1 638.54 25.8
 2 0 -1 634.54 19.3
 2 0 -1 645.04 24.9
 -2 0 1 629.84 24.8
 -2 0 1 645.14 25.8
 -2 0 1 612.54 19.1
 1 0 -1 270.57 11.9
 -1 0 -1 18.8 4.7
 -1 0 -1 16.7 3.8
 -1 0 -1 14.3 3.9
 -1 0 -1 17.8 4.9
 1 0 1 20.5 4.4
 1 0 1 26.8 5.6
 1 0 1 11.9 3.8
 1 0 1 17.8 4.4
 -2 0 -1 2774.12 72.69
 -2 0 -1 2923.31 73.89
 -2 0 -1 2895.31 66.79
 -2 0 -1 2857.51 66.79
 2 0 1 2897.71 74.29
 2 0 1 2755.22 66.69
 2 0 1 2849.22 67.99
 2 0 1 2829.02 73.09
 -3 0 -1 535.95 28
 -3 0 -1 505.15 21.1
 -3 0 -1 500.75 27.2
 3 0 1 479.25 25.8
 3 0 1 544.65 28.8
 3 0 1 526.65 22.8
 -4 0 -1 217.48 19.8
 -4 0 -1 194.98 13.8
 -4 0 -1 177.18 18.1
 -4 0 -1 185.08 14.3
 4 0 1 207.58 15.4
 4 0 1 189.08 18.6
 4 0 1 168.38 17.1
 -5 0 -1 50.39 10
 -5 0 -1 46.5 14.6
 -5 0 -1 47.6 9.7
 -5 0 -1 34.8 12.5
 5 0 1 45.6 10.2
 5 0 1 58.39 16.2
 5 0 1 47.1 12.9
 -6 0 -1 178.68 22.6
 -6 0 -1 184.38 17.6
 -6 0 -1 221.28 33.1
 6 0 1 199.68 17.8
 6 0 1 184.18 23.1
 -7 0 -1 48 15.6
 -7 0 -1 74.09 14.8
 7 0 1 52.09 13.8
 7 0 1 101.19 24.5
 -8 0 -1 17.9 16.4
 -8 0 -1 45.3 12.9
 8 0 1 34.1 13.1
 8 0 1 33.8 22
 -9 0 -1 -5.7 11.7
 -9 0 -1 24 15.7
 9 0 1 -28.3 17.3
 9 0 1 -3.5 11.2
 10 -1 -1 -43.4 17.9
 -10 1 1 -19.4 21.6
 9 -1 -1 48.5 11.9
 9 -1 -1 39.1 19.4
 -9 1 1 -6.3 12.2
 -9 1 1 18.3 11.4
 8 -1 -1 -6.7 12.1
 8 -1 -1 2.1 7
 -8 1 1 -0.3 10.4
 -8 1 1 4.3 7.4
 -8 1 1 -3.2 7.5
 7 -1 -1 23.4 11.2
 7 -1 -1 17.8 6.3
 7 -1 -1 24.6 10.8
 -7 1 1 19.9 6.8
 -7 1 1 23.3 8.4
 6 -1 -1 20 8.7
 6 -1 -1 48.1 13.5
 6 -1 -1 24.8 6.1
 -6 1 1 14.6 5.4
 5 -1 -1 12.8 5.8
 5 -1 -1 3.2 3.5
 5 -1 -1 12.5 8.1
 -5 1 1 6 3.2
 -5 1 1 7.5 7.3
 -5 1 1 -4.9 4.8
 4 -1 -1 2.9 5.4
 4 -1 -1 4.1 3
 4 -1 -1 4.9 5.9
 -4 1 1 3.6 4.7
 -4 1 1 6.6 2.6
 -4 1 1 -2.6 4.3
 3 -1 -1 154.78 12.7
 3 -1 -1 163.68 13.6
 3 -1 -1 159.48 7.6
 -3 1 1 159.08 13.5
 -3 1 1 169.68 13.4
 -3 1 1 159.18 7.6
 2 -1 -1 4152.48 90.09
 2 -1 -1 3797.62 90.09
 2 -1 -1 4050.89 81.39
 -2 1 1 3906.01 81.49
 -2 1 1 4074.69 91.09
 1 -1 -1 6470.65 131.09
 1 -1 -1 7014.8 130.99
 1 -1 -1 6496.25 130.59
 1 -1 -1 6248.98 133.99
 -1 1 1 6504.95 130.59
 -1 1 1 6357.06 131.39
 -1 1 1 6567.74 130.69
 0 -1 -1 1277.07 37.1
 0 -1 -1 1546.65 34
 0 -1 -1 1358.76 36.7
 0 -1 -1 1427.06 33.1
 0 1 1 1432.26 38.8
 0 1 1 1388.16 37.2
 0 1 1 1409.76 33.2
 0 1 1 1399.96 33.7
 -1 -1 -1 1475.35 40.9
 -1 -1 -1 1424.76 41.2
 -1 -1 -1 1470.45 41.9
 -1 -1 -1 1505.05 41.3
 1 1 1 1464.85 42.1
 1 1 1 1484.35 42.9
 1 1 1 1453.85 40.8
 -2 -1 -1 643.84 27
 -2 -1 -1 695.93 29.4
 -2 -1 -1 699.23 29.6
 -2 -1 -1 645.14 26.1
 2 1 1 724.73 28.7
 2 1 1 659.33 27.8
 -3 -1 -1 38.8 8.9
 -3 -1 -1 41.1 10.5
 -3 -1 -1 36.5 8.5
 -3 -1 -1 42.1 10.5
 3 1 1 45.5 9.7
 3 1 1 32.6 8.3
 3 1 1 26.3 8.4
 -4 -1 -1 7.6 6.2
 -4 -1 -1 14.2 9.9
 -4 -1 -1 18.8 7.2
 4 1 1 15.7 7.4
 4 1 1 17.3 7.2
 -5 -1 -1 3.2 5.4
 -5 -1 -1 7.2 8.7
 -5 -1 -1 18.7 10.3
 5 1 1 3.2 6.5
 5 1 1 17.5 9.4
 -6 -1 -1 84.79 18.8
 -6 -1 -1 89.79 18.3
 -6 -1 -1 67.99 19
 6 1 1 72.79 21.2
 6 1 1 101.49 19.1
 -7 -1 -1 95.89 23.3
 -7 -1 -1 75.39 18.3
 -7 -1 -1 73.49 17.8
 7 1 1 129.99 22.1
 7 1 1 94.09 24
 -8 -1 -1 67.59 17.4
 -8 -1 -1 69.19 20.8
 8 1 1 91.79 18.3
 8 1 1 61.89 26.1
 -9 -1 -1 9.6 14.4
 -9 -1 -1 -7.4 12.6
 9 1 1 35.8 15.4
 9 1 1 -33.2 20.6
 10 -2 -1 4.4 17.5
 -10 2 1 75.89 24.6
 9 -2 -1 60.99 19.6
 -9 2 1 44.7 8.3
 -9 2 1 34.4 19.1
 8 -2 -1 138.29 10.7
 8 -2 -1 132.89 26
 -8 2 1 148.09 10.9
 -8 2 1 152.98 27.7
 -8 2 1 150.18 10.3
 7 -2 -1 62.39 17.2
 7 -2 -1 54.69 6.3
 7 -2 -1 67.89 16
 -7 2 1 44.1 13.5
 -7 2 1 50.09 6.4
 -7 2 1 56.79 6.7
 6 -2 -1 35.6 4.2
 6 -2 -1 62.09 16.1
 6 -2 -1 59.69 13.2
 -6 2 1 38.3 4.7
 5 -2 -1 125.19 19.7
 5 -2 -1 91.39 5.6
 5 -2 -1 123.29 18.7
 -5 2 1 94.39 5.6
 -5 2 1 111.19 17.5
 4 -2 -1 650.33 16.8
 4 -2 -1 654.83 31.4
 4 -2 -1 666.93 30.4
 -4 2 1 644.64 30.9
 -4 2 1 619.54 16.9
 3 -2 -1 156.88 12
 3 -2 -1 171.08 7.4
 3 -2 -1 159.88 12.6
 3 -2 -1 131.59 11.2
 3 -2 -1 177.28 8.7
 -3 2 1 152.78 7.6
 -3 2 1 173.58 12.4
 -3 2 1 152.68 12.5
 2 -2 -1 418.76 16.5
 2 -2 -1 409.26 16.1
 2 -2 -1 462.75 15.9
 2 -2 -1 455.95 17
 -2 2 1 472.95 16.8
 -2 2 1 465.45 16.8
 -2 2 1 487.05 17.5
 1 -2 -1 1.8 3.5
 1 -2 -1 3.7 1.4
 1 -2 -1 4.3 3.2
 1 -2 -1 3.3 1.5
 -1 2 1 -0.9 3.8
 -1 2 1 2.8 1.6
 -1 2 1 5.1 1.5
 -1 2 1 -0.6 3
 0 -2 -1 414.06 14.3
 0 -2 -1 411.66 19.9
 0 -2 -1 415.56 14.5
 0 -2 -1 391.56 19
 0 2 1 400.26 14.6
 0 2 1 399.46 20.1
 -1 -2 -1 494.95 21.3
 -1 -2 -1 453.45 22.4
 -1 -2 -1 517.55 21.7
 -1 -2 -1 521.45 24.9
 1 2 1 472.85 21.4
 1 2 1 483.15 24.3
 1 2 1 453.65 20.2
 -2 -2 -1 9.5 4.4
 -2 -2 -1 1.5 4.4
 -2 -2 -1 -0.8 3.3
 -2 -2 -1 4.9 5.8
 2 2 1 2 4.1
 2 2 1 1.7 4.4
 -3 -2 -1 247.78 20.5
 -3 -2 -1 233.68 19.1
 -3 -2 -1 259.07 20.9
 3 2 1 240.48 20
 -4 -2 -1 144.49 22.2
 -4 -2 -1 144.99 22.8
 -4 -2 -1 170.08 23.9
 4 2 1 99.29 16.9
 4 2 1 122.09 20.1
 -5 -2 -1 4.6 6.9
 -5 -2 -1 -11.2 5.1
 -5 -2 -1 -0.1 7.9
 5 2 1 4.7 8.4
 5 2 1 12.2 8.1
 -6 -2 -1 -2.4 11.4
 -6 -2 -1 14.3 9.4
 -6 -2 -1 4.6 9.1
 6 2 1 -5.5 11.3
 6 2 1 7.9 6.3
 -7 -2 -1 12.2 11.8
 7 2 1 -14.9 11.7
 7 2 1 -12.5 9.1
 -8 -2 -1 73.39 21.1
 -8 -2 -1 87.39 19.7
 8 2 1 103.79 22.9
 8 2 1 116.99 33.1
 10 -3 -1 -20.5 12
 9 -3 -1 56.29 20.7
 -9 3 1 64.49 21.3
 8 -3 -1 17.6 11.2
 8 -3 -1 -22.6 8.8
 8 -3 -1 -10 12.4
 -8 3 1 19.5 13.9
 7 -3 -1 409.96 33.3
 7 -3 -1 437.66 36.7
 7 -3 -1 428.76 32.8
 -7 3 1 452.05 34.7
 6 -3 -1 54.69 13.6
 6 -3 -1 48 13.8
 6 -3 -1 60.19 14.3
 5 -3 -1 218.48 18.1
 5 -3 -1 262.57 20.8
 4 -3 -1 93.69 11.4
 4 -3 -1 102.19 11.1
 4 -3 -1 91.39 5.8
 4 -3 -1 93.99 5.7
 3 -3 -1 295.27 13.1
 3 -3 -1 293.27 14.9
 3 -3 -1 282.47 15.2
 3 -3 -1 287.37 13.3
 -3 3 1 301.07 15.9
 2 -3 -1 416.56 12.9
 2 -3 -1 452.15 19.3
 2 -3 -1 397.06 12.4
 2 -3 -1 384.16 18
 -2 3 1 411.46 13.3
 -2 3 1 412.16 20.4
 1 -3 -1 99.59 9.6
 1 -3 -1 83.39 9.8
 -1 3 1 102.99 11.1
 0 -3 -1 50.99 10.4
 0 -3 -1 52.09 5.5
 0 -3 -1 40.2 8.7
 0 -3 -1 50.99 5.6
 0 3 1 51.89 10.3
 0 3 1 49.6 5.9
 0 3 1 46.8 6.2
 -1 -3 -1 11.4 4.4
 -1 -3 -1 6.1 5
 -1 -3 -1 11.8 6.7
 1 3 1 20.1 5.3
 1 3 1 15 7.6
 -2 -3 -1 28.9 8.4
 -2 -3 -1 34.9 10.6
 -2 -3 -1 28.4 8.4
 2 3 1 31.6 11.6
 2 3 1 29.9 8.2
 -3 -3 -1 313.47 23.9
 -3 -3 -1 300.97 24.5
 -3 -3 -1 294.97 23.1
 3 3 1 320.97 26
 3 3 1 355.06 27.1
 -4 -3 -1 388.66 30
 -4 -3 -1 440.26 32
 -4 -3 -1 500.55 33.7
 4 3 1 465.85 32.5
 -5 -3 -1 366.36 32.1
 -5 -3 -1 456.75 36.1
 -5 -3 -1 443.86 33.3
 5 3 1 418.36 33.1
 5 3 1 402.56 34.7
 -6 -3 -1 48.8 15.9
 -6 -3 -1 33.9 16.5
 -6 -3 -1 17 15.1
 6 3 1 74.49 18.3
 6 3 1 52.19 19.4
 -7 -3 -1 78.59 21.2
 -7 -3 -1 181.08 34.8
 7 3 1 98.19 29.9
 7 3 1 109.79 24.6
 -8 -3 -1 -10.8 13.6
 -8 -3 -1 32.3 21.7
 8 3 1 -4.6 13
 10 -4 -1 -12.8 15
 9 -4 -1 28.9 19.5
 -9 4 1 54.29 21.7
 8 -4 -1 105.49 23.7
 8 -4 -1 114.59 19.9
 -8 4 1 56.79 19.1
 7 -4 -1 -11.7 6.6
 7 -4 -1 -4.2 6.2
 -7 4 1 0 9.6
 6 -4 -1 31.9 10.1
 6 -4 -1 18.3 10
 -6 4 1 28.4 10.3
 5 -4 -1 688.93 18.5
 5 -4 -1 657.33 18
 5 -4 -1 688.43 31.6
 5 -4 -1 659.13 33
 -5 4 1 623.44 31.2
 4 -4 -1 24.4 5
 4 -4 -1 23.6 7.1
 4 -4 -1 27 7
 4 -4 -1 28 4.9
 -4 4 1 25.9 6.9
 3 -4 -1 0.1 2.5
 3 -4 -1 4.3 3.3
 3 -4 -1 1.8 2.7
 3 -4 -1 4.1 3.7
 -3 4 1 3.2 2.8
 -3 4 1 4.9 4.3
 2 -4 -1 45.4 8.6
 2 -4 -1 43.3 8.4
 -2 4 1 51.79 10.8
 1 -4 -1 19.9 6.4
 1 -4 -1 13.8 5.8
 -1 4 1 19 8.1
 0 -4 -1 581.54 20.6
 0 -4 -1 573.34 31.1
 0 -4 -1 590.94 20.8
 0 4 1 564.24 21.7
 0 4 1 576.44 31.8
 -1 -4 -1 384.26 26.8
 -1 -4 -1 388.66 20.8
 -1 -4 -1 362.46 20.4
 1 4 1 370.86 21.1
 1 4 1 367.06 26.6
 -2 -4 -1 33.1 10.1
 -2 -4 -1 17.8 7.6
 -2 -4 -1 34.3 10.7
 2 4 1 19.8 10
 2 4 1 36.3 10.6
 -3 -4 -1 526.15 32.4
 -3 -4 -1 554.24 33.4
 -3 -4 -1 554.74 36.8
 3 4 1 526.25 36.8
 3 4 1 535.65 33.5
 -4 -4 -1 6 8.8
 -4 -4 -1 1.4 8.6
 -4 -4 -1 6 7.5
 4 4 1 14.3 10.4
 4 4 1 6.5 7.3
 -5 -4 -1 34.5 12.9
 -5 -4 -1 32.3 14.6
 -5 -4 -1 10.9 13
 5 4 1 0 16.4
 5 4 1 32.2 12
 -6 -4 -1 11.5 10.6
 -6 -4 -1 28.9 16.4
 6 4 1 -15.7 26.2
 6 4 1 63.19 17.4
 -7 -4 -1 118.39 28.8
 7 4 1 79.39 23
 10 -5 -1 67.69 22.3
 9 -5 -1 13.4 11.6
 8 -5 -1 182.68 28.7
 8 -5 -1 152.28 24
 -8 5 1 156.28 25.5
 7 -5 -1 4.5 7.1
 7 -5 -1 13.7 8
 -7 5 1 24 10.4
 6 -5 -1 106.69 13.3
 6 -5 -1 122.19 14.2
 -6 5 1 127.29 18.6
 5 -5 -1 2.4 4.1
 5 -5 -1 -3.3 2.6
 5 -5 -1 -2.5 2.4
 5 -5 -1 9.9 6
 -5 5 1 7.1 5.8
 4 -5 -1 208.98 14
 4 -5 -1 228.58 13.5
 4 -5 -1 216.98 14.4
 4 -5 -1 217.48 12.6
 -4 5 1 195.58 12.6
 -4 5 1 212.28 14.9
 -4 5 1 229.48 17.3
 3 -5 -1 6.4 5.5
 3 -5 -1 -0.3 4.2
 -3 5 1 -3.9 4.7
 2 -5 -1 56.69 12.1
 -2 5 1 88.29 15.9
 1 -5 -1 51.79 13
 -1 5 1 40.3 10.4
 0 -5 -1 23.4 9.4
 0 -5 -1 11.1 4
 0 -5 -1 14 4.3
 0 5 1 15.9 6
 0 5 1 13.1 8.3
 -1 -5 -1 -2.2 3.5
 -1 -5 -1 -0.5 5.2
 -1 -5 -1 5.2 3.9
 1 5 1 -0.5 6.5
 1 5 1 -5 6.3
 -2 -5 -1 184.78 16.6
 -2 -5 -1 173.38 19.5
 -2 -5 -1 181.68 16.6
 2 5 1 181.28 27.7
 2 5 1 155.58 17.9
 -3 -5 -1 87.59 18.1
 -3 -5 -1 83.29 17.3
 -3 -5 -1 103.79 18.1
 3 5 1 65.99 15.3
 3 5 1 94.19 21.3
 -4 -5 -1 82.19 20.2
 -4 -5 -1 74.39 17.6
 -4 -5 -1 62.99 16.9
 4 5 1 67.59 19.2
 4 5 1 81.79 19
 -5 -5 -1 -6 7.9
 -5 -5 -1 3.8 9
 5 5 1 12.7 11.7
 -6 -5 -1 21.5 14.7
 -6 -5 -1 17 15.5
 6 5 1 9.4 15.1
 10 -6 -1 5.1 12.8
 9 -6 -1 67.59 19.8
 8 -6 -1 72.59 16.6
 8 -6 -1 111.39 21
 -8 6 1 86.09 19.1
 7 -6 -1 240.68 21.6
 7 -6 -1 281.27 22.5
 -7 6 1 221.98 23.3
 6 -6 -1 99.89 15.6
 6 -6 -1 87.59 7.8
 6 -6 -1 110.89 8.1
 6 -6 -1 102.99 12.4
 -6 6 1 123.79 17.3
 5 -6 -1 295.27 16.7
 5 -6 -1 226.98 15
 5 -6 -1 249.38 15.1
 5 -6 -1 260.67 16.1
 4 -6 -1 159.48 14.9
 -4 6 1 149.09 16.9
 3 -6 -1 17 8.1
 -3 6 1 15.3 7.4
 2 -6 -1 1.2 5.8
 -2 6 1 -2.6 5.5
 1 -6 -1 16.8 8.7
 -1 6 1 22.1 8.7
 0 -6 -1 386.06 16.9
 0 -6 -1 396.46 17.3
 0 -6 -1 414.66 30.9
 0 6 1 512.35 35.8
 -1 -6 -1 71.29 11.8
 -1 -6 -1 61.79 11
 1 6 1 77.39 16.2
 1 6 1 49.2 13.8
 -2 -6 -1 399.26 26.4
 -2 -6 -1 493.95 37.1
 -2 -6 -1 446.66 27.8
 2 6 1 499.45 38.3
 2 6 1 386.96 28.6
 -3 -6 -1 31.7 13.6
 -3 -6 -1 43.5 12.4
 3 6 1 7 14.1
 3 6 1 48.2 17.3
 -4 -6 -1 4.4 8.7
 -4 -6 -1 22.7 11.6
 -4 -6 -1 -10.2 9
 4 6 1 4 11.7
 -5 -6 -1 13.7 15.2
 -5 -6 -1 11.8 11.7
 5 6 1 19.6 13.7
 10 -7 -1 34.4 17.8
 9 -7 -1 10.4 11.8
 8 -7 -1 9.2 10.4
 8 -7 -1 -8.5 9.3
 7 -7 -1 -4 6.4
 7 -7 -1 0.1 3.2
 7 -7 -1 9.1 6.9
 7 -7 -1 -2.1 3.4
 6 -7 -1 2.4 5.1
 6 -7 -1 11.6 5.5
 6 -7 -1 2 4.5
 6 -7 -1 9.2 5.1
 5 -7 -1 175.38 16.1
 -5 7 1 218.38 21.7
 -5 7 1 172.48 17.8
 4 -7 -1 14.6 8.2
 -4 7 1 -3.1 6.8
 3 -7 -1 425.86 29.5
 -3 7 1 431.86 31.8
 2 -7 -1 -0.6 7.9
 -2 7 1 36.8 14.8
 1 -7 -1 0.6 6.3
 -1 7 1 13.3 11
 0 -7 -1 3.5 3.5
 0 -7 -1 0.4 3.1
 0 -7 -1 5.2 9.8
 0 7 1 1.8 8.6
 -1 -7 -1 43.5 8.7
 -1 -7 -1 46.4 9.9
 -1 -7 -1 40.1 13.2
 1 7 1 61.59 17.3
 -2 -7 -1 11.8 9.3
 -2 -7 -1 15.1 7.5
 -2 -7 -1 9.6 8.5
 2 7 1 1.5 8.2
 -3 -7 -1 29.1 11.2
 -3 -7 -1 28.9 11.2
 -3 -7 -1 50.29 18
 3 7 1 47.1 17.3
 -4 -7 -1 23.8 13.7
 -4 -7 -1 2.6 10
 4 7 1 35.9 16.1
 9 -8 -1 22.3 14
 8 -8 -1 35 12.1
 7 -8 -1 -2.9 5.6
 7 -8 -1 11.4 5.7
 7 -8 -1 17.5 6.2
 6 -8 -1 12 7.4
 5 -8 -1 5.4 7.2
 -5 8 1 0.5 10.6
 4 -8 -1 118.99 19.3
 -4 8 1 86.99 20.3
 3 -8 -1 27.1 12.1
 -3 8 1 -8.1 11.2
 2 -8 -1 -10.5 6.5
 -2 8 1 12.2 8.8
 1 -8 -1 460.55 36.4
 -1 8 1 492.35 41
 0 -8 -1 33.4 15.3
 0 8 1 42 15.5
 -1 -8 -1 99.19 11.7
 -1 -8 -1 118.29 28.3
 -1 -8 -1 83.19 12.1
 1 8 1 142.29 29.9
 -2 -8 -1 25.2 10.2
 -2 -8 -1 27.9 16.3
 2 8 1 13.9 12.4
 -3 -8 -1 -5.8 8.1
 -3 -8 -1 19.1 13.4
 3 8 1 -1.4 11.9
 8 -9 -1 46.3 8.6
 8 -9 -1 67.09 10.6
 6 -9 -1 24.1 11.3
 5 -9 -1 19.8 8.9
 -5 9 1 -17.3 13.7
 4 -9 -1 30.2 12.2
 -4 9 1 27.8 15.7
 3 -9 -1 -15.3 6.7
 -3 9 1 3.4 11.2
 2 -9 -1 20.6 12
 -2 9 1 10.2 14.2
 1 -9 -1 -15.5 11.1
 -1 9 1 48.5 20.2
 0 -9 -1 -10.6 10.4
 0 9 1 -0.1 13.8
 -1 -9 -1 1.5 10.9
 1 9 1 -0.1 15.4
 6 -10 -1 7.6 9.5
 5 -10 -1 1.9 7.4
 -5 10 1 14.2 15.5
 -4 10 1 15.4 18.2
 3 -10 -1 40.2 15.8
 -3 10 1 46.6 20.1
 2 -10 -1 31.9 14.4
 -2 10 1 78.99 23.5
 1 -10 -1 52.69 21.7
 -1 10 1 57.09 21.5
 -2 11 -2 40.6 18.7
 2 -11 2 81.49 22.2
 -3 11 -2 -15.5 14.6
 3 -11 2 40.1 15.7
 -4 11 -2 25.7 14.6
 4 -11 2 3.8 11.7
 -5 11 -2 51.69 22.1
 5 -11 2 14.2 12.9
 1 10 -2 9.8 13.7
 -1 -10 2 46.9 22.5
 -1 -10 2 12.1 9.5
 -1 -10 2 22.1 8.6
 0 10 -2 52.19 21
 0 -10 2 21.5 6.6
 0 -10 2 7.8 6.3
 0 -10 2 24.8 17.9
 -1 10 -2 18.7 12.8
 1 -10 2 26.6 15.8
 -2 10 -2 50.69 16.3
 2 -10 2 59.99 16.5
 -3 10 -2 124.59 26.4
 3 -10 2 114.39 22.6
 -4 10 -2 7.1 13.2
 4 -10 2 56.69 17.5
 -5 10 -2 90.09 20
 5 -10 2 72.99 17
 -6 10 -2 12.9 14.1
 6 -10 2 2.4 9.4
 7 -10 2 43.3 9.1
 7 -10 2 54.19 10.9
 2 9 -2 19.3 13.9
 -2 -9 2 -14.1 9.6
 -2 -9 2 9.3 7.7
 -2 -9 2 -6.7 9
 1 9 -2 17.9 12.8
 -1 -9 2 15.6 8.8
 -1 -9 2 14.2 7.1
 0 9 -2 11.1 12.2
 0 -9 2 2.2 6.2
 -1 9 -2 -8.4 9.6
 1 -9 2 11.4 4.3
 -2 9 -2 103.99 21.4
 -3 9 -2 119.49 21.5
 3 -9 2 140.29 21.6
 -4 9 -2 196.38 21.7
 4 -9 2 192.28 21.1
 -5 9 -2 -5.2 8.5
 5 -9 2 7.8 7.2
 5 -9 2 9.1 4
 5 -9 2 2.4 3.8
 -6 9 -2 2 10.1
 6 -9 2 9.9 7.1
 6 -9 2 -15.5 6.2
 6 -9 2 -13.1 5.2
 -7 9 -2 0.5 20.4
 -7 9 -2 17.4 11.2
 7 -9 2 3.8 9.5
 7 -9 2 -3.1 8
 8 -9 2 -5 9
 8 -9 2 -2.6 8.7
 9 -9 2 -9.9 12.5
 4 8 -2 12.8 17.4
 -4 -8 2 6.5 8.6
 -4 -8 2 32 13.8
 3 8 -2 71.09 18.3
 -3 -8 2 70.79 20.1
 2 8 -2 10.6 12.5
 -2 -8 2 32.5 13.7
 1 8 -2 86.89 17.3
 -1 -8 2 67.29 14.4
 -1 -8 2 54.89 12.5
 0 8 -2 48.9 15.9
 0 -8 2 59.09 10
 0 -8 2 73.29 12.5
 -1 8 -2 94.79 19.3
 1 -8 2 110.59 11.1
 1 -8 2 105.29 9.6
 -2 8 -2 189.18 20.2
 2 -8 2 202.58 11.9
 2 -8 2 193.78 11
 -3 8 -2 198.78 20.1
 3 -8 2 186.58 11.4
 3 -8 2 178.88 10.5
 -4 8 -2 220.78 20.2
 4 -8 2 227.98 14.1
 -5 8 -2 7.4 8
 5 -8 2 9.1 8.2
 5 -8 2 8.8 5.8
 5 -8 2 -2 4.8
 -6 8 -2 10.7 11.4
 -6 8 -2 -7.6 7.2
 6 -8 2 7.7 5.6
 6 -8 2 18.1 6.3
 6 -8 2 1.4 7.1
 6 -8 2 10.3 7.8
 7 -8 2 2.5 7.2
 7 -8 2 6.7 8.7
 8 -8 2 12.4 12
 9 -8 2 -0.5 12.4
 5 7 -2 -5.1 10.5
 -5 -7 2 9.1 11.2
 -5 -7 2 0.8 12.4
 4 7 -2 62.29 17.7
 3 7 -2 14.7 10
 3 7 -2 6.6 15.4
 -3 -7 2 10 7.6
 -3 -7 2 -3 9.5
 2 7 -2 63.79 18.9
 2 7 -2 88.99 20.6
 -2 -7 2 85.99 16.1
 -2 -7 2 88.49 14.9
 1 7 -2 20.7 9.8
 1 7 -2 2.3 8.8
 -1 -7 2 4.2 6.3
 -1 -7 2 12.4 6.6
 0 7 -2 8.5 7.8
 0 7 -2 16.5 9.3
 0 -7 2 18 7.2
 0 -7 2 26.2 7.3
 -1 7 -2 163.18 19.3
 1 -7 2 152.18 13.8
 1 -7 2 180.98 12.8
 -2 7 -2 402.66 27.6
 2 -7 2 406.26 19.1
 2 -7 2 423.96 18.9
 -3 7 -2 8.8 6.5
 3 -7 2 3.2 3.9
 3 -7 2 -3 3.3
 -4 7 -2 32.4 9.1
 -4 7 -2 43.8 10
 4 -7 2 60.69 10.8
 4 -7 2 65.69 10.9
 -5 7 -2 193.98 15.1
 -5 7 -2 206.18 17.9
 5 -7 2 175.98 16.6
 5 -7 2 166.38 15.5
 5 -7 2 166.88 12.8
 -6 7 -2 27 6.3
 -6 7 -2 22.7 13.2
 -6 7 -2 29.8 12.1
 6 -7 2 27.1 10.4
 6 -7 2 26.4 5.3
 6 -7 2 9.6 8.3
 6 -7 2 21.1 5.1
 -7 7 -2 86.59 19.1
 7 -7 2 89.29 16.4
 7 -7 2 98.19 19.8
 8 -7 2 -0.9 7.8
 8 -7 2 -15.3 9.3
 9 -7 2 13.1 14.1
 10 -7 2 41.3 20.9
 6 6 -2 6.8 12.5
 -6 -6 2 28.4 12.4
 -6 -6 2 17.7 13.6
 5 6 -2 23.5 10.2
 4 6 -2 -6.1 11.6
 4 6 -2 -0.6 8.5
 -4 -6 2 2 8.6
 -4 -6 2 -0.1 6.4
 3 6 -2 14.7 10.6
 3 6 -2 -9 7.4
 -3 -6 2 21.8 9.8
 -3 -6 2 9.9 9
 2 6 -2 136.39 22.1
 2 6 -2 124.89 19.9
 -2 -6 2 111.19 19.1
 -2 -6 2 105.79 18.6
 1 6 -2 42.9 10.2
 1 6 -2 69.39 15.2
 -1 -6 2 26.1 8.2
 -1 -6 2 31.6 9.1
 0 6 -2 563.54 33.9
 0 6 -2 526.75 27
 0 -6 2 578.64 27.4
 0 -6 2 578.04 27.1
 -1 6 -2 70.19 10.5
 -1 6 -2 73.99 14.1
 1 -6 2 67.49 10
 1 -6 2 64.79 9.9
 -2 6 -2 203.68 13.6
 -2 6 -2 179.28 16.8
 2 -6 2 177.88 13
 2 -6 2 178.48 12.3
 -3 6 -2 70.69 10.8
 -3 6 -2 58.19 10.8
 3 -6 2 57.69 10
 3 -6 2 72.79 11.1
 3 -6 2 74.39 8.9
 -4 6 -2 47.6 9.5
 -4 6 -2 69.09 12.4
 4 -6 2 66.59 12
 4 -6 2 64.99 9.6
 4 -6 2 66.29 12.7
 -5 6 -2 82.99 15.2
 -5 6 -2 86.99 8.9
 5 -6 2 92.09 17.1
 5 -6 2 73.59 7.3
 -6 6 -2 32 10.3
 6 -6 2 24.3 8.4
 6 -6 2 35.2 10.3
 -7 6 -2 31.8 13.4
 7 -6 2 12.8 10
 7 -6 2 31.3 11.6
 -8 6 -2 35.7 14
 8 -6 2 26.4 13.7
 8 -6 2 36.6 14.4
 9 -6 2 40.7 17.4
 10 -6 2 32 17.3
 7 5 -2 -11.6 12.1
 -7 -5 2 39 13.9
 -7 -5 2 11.8 14.2
 6 5 -2 13.9 13.3
 5 5 -2 156.78 27.8
 5 5 -2 83.79 21
 -5 -5 2 118.19 26.7
 -5 -5 2 93.49 22.4
 4 5 -2 -5.9 5.5
 -4 -5 2 3 5.7
 -4 -5 2 -1 8.6
 3 5 -2 16.6 10.3
 3 5 -2 20.7 8.9
 -3 -5 2 17.4 8.8
 -3 -5 2 11.8 7.6
 2 5 -2 137.29 16.6
 2 5 -2 183.38 20
 -2 -5 2 177.68 17.4
 -2 -5 2 215.28 19
 1 5 -2 1312.37 52.49
 1 5 -2 1332.77 48.8
 -1 -5 2 1294.67 47.2
 -1 -5 2 1287.87 46.6
 0 5 -2 38.6 8.2
 0 5 -2 28.7 10.2
 0 -5 2 23.2 6.8
 0 -5 2 33 7.7
 -1 5 -2 179.08 15.3
 -1 5 -2 196.78 13.3
 1 -5 2 188.68 13.5
 1 -5 2 190.48 13.5
 -2 5 -2 409.96 22
 -2 5 -2 392.16 19.7
 2 -5 2 384.66 20.8
 2 -5 2 393.86 20.2
 2 -5 2 383.76 18.8
 -3 5 -2 437.86 22.8
 -3 5 -2 435.76 20.8
 3 -5 2 436.46 23.5
 3 -5 2 441.56 22.1
 3 -5 2 455.55 20.6
 -4 5 -2 675.83 32.1
 -4 5 -2 663.23 23.9
 4 -5 2 637.84 32.9
 4 -5 2 625.64 30.5
 4 -5 2 638.54 22.5
 -5 5 -2 36 4.9
 -5 5 -2 29.2 10.3
 5 -5 2 36.3 4.3
 5 -5 2 26.3 10.7
 -6 5 -2 65.49 15.2
 6 -5 2 88.19 17.6
 6 -5 2 76.99 15.9
 7 -5 2 476.15 35.7
 7 -5 2 457.65 33.1
 -8 5 -2 21 13.6
 8 -5 2 58.29 17.7
 8 -5 2 38.6 15.7
 -9 5 -2 84.59 25.5
 9 -5 2 57.99 19.4
 10 -5 2 189.98 36.9
 -8 -4 2 47.5 22.2
 -8 -4 2 25 18
 7 4 -2 8.5 9.5
 7 4 -2 24.2 22.5
 6 4 -2 244.68 37.2
 6 4 -2 202.88 24
 -6 -4 2 221.18 38.8
 -6 -4 2 262.37 38.5
 5 4 -2 7.1 7.6
 5 4 -2 6 10.7
 -5 -4 2 19.5 10.1
 -5 -4 2 18.2 11.2
 4 4 -2 724.73 42.5
 4 4 -2 729.83 40.4
 -4 -4 2 721.03 42.2
 -4 -4 2 651.73 40.2
 3 4 -2 266.47 22.6
 -3 -4 2 264.87 22.8
 -3 -4 2 257.67 22.6
 2 4 -2 32.6 10.3
 2 4 -2 30.8 8.7
 -2 -4 2 23.3 7.8
 -2 -4 2 34.7 9.4
 1 4 -2 147.59 14.6
 1 4 -2 125.29 13
 -1 -4 2 133.69 13
 -1 -4 2 123.09 12.5
 0 4 -2 14.4 5.7
 0 4 -2 19.5 6.9
 0 4 -2 13.6 5.9
 0 -4 2 16.9 5.6
 0 -4 2 19.2 5.4
 0 -4 2 15.8 5.4
 -1 4 -2 179.08 12.6
 -1 4 -2 184.38 12.6
 -1 4 -2 165.98 13.1
 1 -4 2 175.08 12.5
 1 -4 2 186.88 13
 1 -4 2 183.08 13.3
 -2 4 -2 7.3 3.4
 -2 4 -2 1 2.9
 -2 4 -2 8.4 4.4
 2 -4 2 9.5 5.1
 2 -4 2 6.8 4.1
 2 -4 2 3 3.1
 -3 4 -2 745.93 31.2
 -3 4 -2 745.03 24.8
 3 -4 2 683.33 29.7
 3 -4 2 717.63 23.8
 3 -4 2 727.53 32.6
 -4 4 -2 22.8 4.2
 -4 4 -2 11.6 6.9
 4 -4 2 15.1 3.3
 4 -4 2 14.3 7.7
 4 -4 2 22.9 8.2
 5 -4 2 44.9 11.4
 -6 4 -2 236.58 22.8
 6 -4 2 249.88 22.6
 6 -4 2 234.98 23.9
 -7 4 -2 358.26 30.7
 7 -4 2 341.77 31.2
 7 -4 2 344.47 29.4
 -8 4 -2 17.3 14.5
 8 -4 2 26.6 14
 8 -4 2 28 12.4
 -9 4 -2 5.2 13
 9 -4 2 0.6 11.8
 10 -4 2 -18.8 15.6
 8 3 -2 39.2 22.5
 8 3 -2 -6.4 8.6
 -8 -3 2 -6.8 17.7
 -8 -3 2 29.9 12.7
 7 3 -2 9.6 9.9
 7 3 -2 16.2 17.9
 6 3 -2 135.89 28.6
 6 3 -2 138.49 22.9
 -6 -3 2 137.39 27.1
 -6 -3 2 135.49 28.8
 5 3 -2 -8.1 8.1
 5 3 -2 18 9.3
 -5 -3 2 -7.2 8.3
 -5 -3 2 22.3 8.8
 4 3 -2 10.9 8.3
 4 3 -2 25.3 9.9
 -4 -3 2 21.5 8.9
 -4 -3 2 9.9 8
 3 3 -2 135.89 14.7
 3 3 -2 147.59 17.2
 -3 -3 2 138.19 16
 -3 -3 2 156.38 16.3
 2 3 -2 488.15 25.8
 2 3 -2 517.25 27.7
 -2 -3 2 491.55 27
 -2 -3 2 513.95 27.8
 1 3 -2 5.7 4.5
 1 3 -2 0.8 2.8
 1 3 -2 3 3.4
 -1 -3 2 0.9 2.7
 -1 -3 2 2.8 3.8
 -1 -3 2 5 4
 0 3 -2 189.48 12.8
 0 3 -2 177.68 12.8
 0 3 -2 175.38 12.8
 0 -3 2 200.88 13.3
 0 -3 2 165.58 12.1
 0 -3 2 164.48 11.8
 -1 3 -2 8.3 4.2
 -1 3 -2 5.6 3.9
 -1 3 -2 1.6 2.8
 1 -3 2 1.3 2.5
 1 -3 2 4.3 3.7
 1 -3 2 7.7 3.7
 -2 3 -2 131.09 11.5
 -2 3 -2 152.28 9.6
 -2 3 -2 144.89 12.1
 2 -3 2 129.59 8.4
 2 -3 2 139.59 11.5
 2 -3 2 145.19 12.9
 -3 3 -2 806.12 34.3
 -3 3 -2 803.32 23.6
 3 -3 2 797.72 23.1
 3 -3 2 811.62 33.3
 3 -3 2 788.92 34.5
 -4 3 -2 31.2 8.7
 -4 3 -2 40.5 4.2
 4 -3 2 44 10.6
 4 -3 2 56.89 13.3
 4 -3 2 51.59 4.5
 -5 3 -2 34.2 3.8
 -5 3 -2 35.9 4
 -5 3 -2 37.4 11
 5 -3 2 39.4 11.4
 -6 3 -2 641.94 19
 -6 3 -2 652.13 19.2
 -6 3 -2 663.73 40.1
 6 -3 2 670.73 38.5
 6 -3 2 610.14 39.8
 -7 3 -2 109.89 21.1
 -7 3 -2 86.49 6.7
 -7 3 -2 85.29 6.8
 7 -3 2 70.09 17.1
 7 -3 2 92.49 20.2
 -8 3 -2 62.29 7.3
 -8 3 -2 67.09 19.4
 -8 3 -2 63.79 6.6
 8 -3 2 65.89 22
 8 -3 2 57.99 18.9
 -9 3 -2 67.49 22.4
 9 -3 2 122.19 25.7
 -10 3 -2 49.2 20.9
 10 -3 2 2.5 17.3
 9 2 -2 54.89 18.7
 9 2 -2 110.89 34.9
 -9 -2 2 46.4 20.4
 -9 -2 2 33.7 17.2
 8 2 -2 15 10.7
 8 2 -2 40.1 22.1
 7 2 -2 64.59 14.4
 7 2 -2 160.48 31.9
 -7 -2 2 100.29 24
 6 2 -2 117.29 22.9
 6 2 -2 144.09 21.5
[truncated: 4,243,328 more chars]
